# Supplementary material for: Tracing Road Network Bottleneck by Data Driven Approach
Source: PLoS One. 2016 May 26;11(5):e0156089. doi: 10.1371/journal.pone.0156089 (PMC4881905; doi:10.1371/journal.pone.0156089)
Supplement: S1 File — (ZIP) [file pone.0156089.s001.zip]

Archive with 57 entries (33 files):
- plos_bottleneck_data/
- plos_bottleneck_data/README.md
- plos_bottleneck_data/LICENSE
- plos_bottleneck_data/Data.csv
- plos_bottleneck_data/.DS_Store
- plos_bottleneck_data/.git/
- plos_bottleneck_data/.git/index
- plos_bottleneck_data/.git/description
- plos_bottleneck_data/.git/config
- plos_bottleneck_data/.git/HEAD
- plos_bottleneck_data/.git/COMMIT_EDITMSG
- plos_bottleneck_data/.git/.DS_Store
- plos_bottleneck_data/.git/refs/
- plos_bottleneck_data/.git/refs/.DS_Store
- plos_bottleneck_data/.git/objects/
- plos_bottleneck_data/.git/objects/.DS_Store
- plos_bottleneck_data/.git/logs/
- plos_bottleneck_data/.git/logs/HEAD
- plos_bottleneck_data/.git/info/
- plos_bottleneck_data/.git/info/exclude
- plos_bottleneck_data/.git/hooks/
- plos_bottleneck_data/.git/hooks/update.sample
- plos_bottleneck_data/.git/hooks/prepare-commit-msg.sample
- plos_bottleneck_data/.git/hooks/pre-rebase.sample
- plos_bottleneck_data/.git/hooks/pre-push.sample
- plos_bottleneck_data/.git/hooks/pre-commit.sample
- plos_bottleneck_data/.git/hooks/pre-applypatch.sample
- plos_bottleneck_data/.git/hooks/post-update.sample
- plos_bottleneck_data/.git/hooks/commit-msg.sample
- plos_bottleneck_data/.git/hooks/applypatch-msg.sample
- plos_bottleneck_data/.git/branches/
- plos_bottleneck_data/.git/refs/tags/
- plos_bottleneck_data/.git/refs/remotes/
- plos_bottleneck_data/.git/refs/heads/
- plos_bottleneck_data/.git/refs/heads/master
- plos_bottleneck_data/.git/objects/pack/
- plos_bottleneck_data/.git/objects/info/
- plos_bottleneck_data/.git/objects/e4/
- plos_bottleneck_data/.git/objects/e4/e4bc5c0e2670225c3a1749648d3adf3ab5f418
- plos_bottleneck_data/.git/objects/da/
- plos_bottleneck_data/.git/objects/da/b7a0cfb15e3daf6dd27b75f7cc20f75ceb6047
- plos_bottleneck_data/.git/objects/b7/
- plos_bottleneck_data/.git/objects/b7/0b6e18188c747cde168c0d373ad195209ee408
- plos_bottleneck_data/.git/objects/77/
- plos_bottleneck_data/.git/objects/77/0474323d255b32d4413d8832494b41761cd05f
- plos_bottleneck_data/.git/objects/71/
- plos_bottleneck_data/.git/objects/71/22c091519ecf561b22e140fad668804420512e
- plos_bottleneck_data/.git/objects/16/
- plos_bottleneck_data/.git/objects/16/2ebee7e8b2eaa226ed636fcdfdd9baa2de6078
- plos_bottleneck_data/.git/logs/refs/
- plos_bottleneck_data/.git/refs/remotes/origin/
- plos_bottleneck_data/.git/refs/remotes/origin/master
- plos_bottleneck_data/.git/logs/refs/remotes/
- plos_bottleneck_data/.git/logs/refs/heads/
- plos_bottleneck_data/.git/logs/refs/heads/master
- plos_bottleneck_data/.git/logs/refs/remotes/origin/
- plos_bottleneck_data/.git/logs/refs/remotes/origin/master
