# Supplementary material for: Tracing Road Network Bottleneck by Data Driven Approach
Source: PLoS One. 2016 May 26;11(5):e0156089. doi: 10.1371/journal.pone.0156089 (PMC4881905; doi:10.1371/journal.pone.0156089)
Supplement: S1 File — (ZIP) [file pone.0156089.s001.zip › plos_bottleneck_data/Data.csv]

	00:00	00:05	00:10	00:15	00:20	00:25	00:30	00:35	00:40	00:45	00:50	00:55	01:00	01:05	01:10	01:15	01:20	01:25	01:30	01:35	01:40	01:45	01:50	01:55	02:00	02:05	02:10	02:15	02:20	02:25	02:30	02:35	02:40	02:45	02:50	02:55	03:00	03:05	03:10	03:15	03:20	03:25	03:30	03:35	03:40	03:45	03:50	03:55	04:00
Link11620			51.6100006104	50.4000015259		48.9300003052													48.5800018311	36.8600006104									46.3899993896												29.7199993134								30.0
Link4949	24.3500003815	14.6000003815	6.90000009537	15.8999996185	15.8999996185	25.4300003052	26.7199993134	16.4599990845	26.2150001526	27.0349998474	19.2099990845	22.8799991608	26.2250003815	23.1049995422	20.3950004578	26.625	28.4099998474	21.7800006866	31.8449993134	42.2999992371	24.9799995422	15.8000001907	15.8000001907	20.1499996185	24.0349998474	14.1000003815	20.2000007629	29.1100006104	23.9699993134	33.0200004578	35.9099998474	21.4699993134	14.7950000763	32.8800010681	28.9650001526	23.8999996185	22.3950004578	29.1800003052	24.4200000763	26.5900001526	42.2999992371	25.2999992371	30.75	36.1199989319	32.25	23.6200008392	25.7000007629		31.2999992371
Link7822	35.7999992371	35.7999992371	33.7299995422	32.0999984741	30.7600002289	33.4900016785	31.6000003815	34.7000007629	37.7000007629	37.7000007629	16.7000007629	16.7000007629	33.7000007629	33.7000007629	32.2099990845	31.8999996185	31.8999996185	35.6100006104	32.9900016785	28.0	28.0	35.3899993896	40.7999992371	40.7999992371	39.6500015259	32.6300010681	37.25	26.1000003815	26.1000003815	36.0	36.7200012207	39.2799987793	36.7900009155	32.1100006104	33.7200012207	35.7999992371	35.7999992371	36.6599998474	41.3699989319	38.1100006104	34.8100013733	28.5	28.5	37.9399986267	39.0600013733	29.5900001526	39.3199996948		30.3899993896
Link3341Reverse	57.9000015259	57.9000015259	50.2400016785	51.6699981689	51.2000007629	43.1599998474	48.9300003052	50.6199989319	52.2599983215	43.6399993896	45.2799987793	45.4599990845	48.0299987793	50.3499984741	53.8199996948	47.6500015259	47.9000015259	47.9000015259	54.9000015259	34.1399993896	53.2900009155	47.1100006104	51.6399993896	52.4000015259	51.25	44.7900009155	49.6500015259	47.0200004578	53.7599983215	51.3199996948	48.9700012207	50.0800018311	56.7900009155	56.2400016785	41.1100006104	53.0499992371	43.2999992371	43.2999992371	35.5900001526	45.4900016785	56.5499992371	50.1300010681	60.2900009155	61.3800010681	72.1800003052	49.3400001526			39.9599990845
Link6754Reverse	23.3999996185	28.3999996185	23.1000003815	29.3999996185	33.2999992371	21.0	17.8999996185	23.2999992371	22.2000007629	18.8999996185	21.2999992371	18.6000003815	23.5	25.7000007629	22.7999992371	22.3999996185	17.2999992371	18.7000007629	32.7000007629	30.6000003815	24.2000007629	21.2000007629	22.5	22.3999996185	27.0	32.9000015259	22.0	33.0999984741	30.7000007629	27.0	27.0	24.1000003815	21.1000003815	25.0	24.2999992371	32.7999992371	37.4000015259	34.5999984741	21.3999996185	29.8999996185	22.7999992371	36.7999992371	24.6000003815	19.7000007629	25.2999992371	19.7999992371	35.4000015259		33.2000007629
Link11780Reverse	61.5499992371	55.7599983215	56.1500015259	54.7999992371	56.0999984741	56.0999984741	49.3499984741	57.9900016785		58.25	59.5499992371		44.5200004578	58.1199989319	61.2299995422	55.4599990845	61.6100006104		57.3699989319	60.5999984741	56.2200012207	49.7299995422	50.4099998474	54.1599998474	70.7900009155	51.2900009155	60.0999984741	49.2099990845	72.4599990845	53.1199989319	67.6699981689	48.3100013733	66.8799972534	52.0200004578	86.3700027466	51.8300018311	66.8499984741	83.1999969482	64.4700012207	60.9700012207	67.3499984741	70.9700012207	62.1800003052	70.0599975586	64.5999984741	50.8199996948	51.2799987793
Link11786																																													39.1100006104
Link11105	31.0	34.2999992371	33.7999992371	30.5	32.7999992371	31.1000003815	32.5	30.5	29.3999996185	26.3999996185	37.0	30.0	24.1000003815	28.2999992371	37.9000015259	31.5	37.0	33.4000015259	30.2999992371	33.0	31.8999996185	33.5999984741	36.2999992371	38.5999984741	35.2999992371	36.4000015259	33.0	36.4000015259	32.2999992371	31.7999992371	35.2999992371	38.4000015259	35.0999984741	43.4000015259	31.2999992371	36.0	29.1000003815	37.0	35.5999984741	28.3999996185	31.0	35.5	34.5999984741	40.0999984741	32.9000015259	30.7999992371	35.7999992371		35.7999992371
Link4563Reverse	26.75	30.6000003815	28.7700004578	37.2700004578	34.3400001526	34.5600013733	32.0849990845	33.9449996948	26.6949996948	36.3400001526	35.8199996948	27.2299995422	37.1800003052	45.7299995422	39.7949981689	66.4749984741	40.2999992371	45.1500015259	33.8250007629	40.8800010681		34.0	34.3600006104	32.6800003052	30.7700004578	15.5399999619	30.0599994659	32.9150009155	23.8700008392	38.3950004578	32.25		28.8250007629	36.4449996948		41.3650016785	32.0900001526	58.6399993896			28.4549999237	34.5900001526	41.2200012207	34.4399986267	39.1100006104	34.7299995422
Link11105Reverse	33.2999992371	28.7000007629	25.2000007629	25.6000003815	34.7000007629	24.2000007629	27.7000007629	33.5999984741	31.7999992371	29.1000003815	30.7999992371	29.3999996185	31.0	34.0999984741	31.5	33.2999992371	28.6000003815	31.1000003815	31.2000007629	36.5999984741	38.7000007629	33.7999992371	35.7000007629	32.7999992371	33.9000015259	34.0999984741	31.1000003815	35.9000015259	32.2999992371	37.7000007629	30.2000007629	43.2999992371	38.5	30.7000007629	33.5999984741	37.7000007629	36.7999992371	38.7999992371	38.4000015259	31.2999992371	34.7000007629	41.4000015259	35.5	34.7000007629	38.7000007629	38.5	34.5		33.5
Link3570Reverse	29.3099994659	22.9099998474	31.6599998474	26.2099990845	29.3299999237	26.2700004578	30.3500003815	31.1499996185	24.6100006104	19.8500003815	30.8099994659	26.7399997711	28.5400009155	21.7600002289	24.5799999237	23.2800006866	23.7700004578	33.25	28.7999992371	28.1800003052	26.7299995422	23.8899993896	23.9799995422	28.25	29.0400009155	37.3600006104	32.8499984741	38.3300018311	39.2900009155	27.4099998474	11.75	30.6700000763	33.7900009155	23.0699996948	31.3500003815	21.6000003815	33.0900001526	21.25	34.2700004578	35.9700012207	25.3400001526	40.25	32.0499992371		43.7099990845	30.2000007629	30.2000007629		39.1500015259
Link8750	30.2999992371	34.5299987793	29.7900009155	30.2999992371	30.2999992371	29.4699993134	31.5799999237	35.7050018311	29.3700008392	34.8450012207	38.5050010681	32.8250007629	39.9000015259	39.9000015259	35.8300018311	35.9449996948	34.2000007629	34.2000007629	29.5550003052	31.2749996185	28.4549999237	35.8899993896	31.6849994659	30.9950008392	34.6500015259	32.2900009155	46.9500007629	46.9500007629	38.9900016785	32.6899986267	34.8549995422	35.0250015259	37.5699996948	33.7249984741	35.3300018311	32.2200012207	34.8300018311	36.6899986267	34.7000007629	35.1399993896	36.9350013733	32.2799987793	39.25	39.25	37.1500015259	34.0050010681	34.4650001526		40.7900009155
Link11371Reverse			85.5800018311
Link10099Reverse	29.3999996185	35.7999992371	35.7000007629	24.8999996185	36.0	22.9500007629	39.8499984741	33.1500015259	42.3499984741	35.2000007629	26.1000003815	33.75	35.0499992371	31.6499996185	34.4000015259	28.5	36.5	33.5999984741	35.5	34.8499984741	26.8999996185	40.7000007629	42.7999992371	31.0499992371	31.7000007629	38.2999992371	39.0999984741	33.2999992371	39.2999992371	41.2000007629	28.6000003815	43.8499984741	32.4500007629	40.3499984741	42.2000007629	46.1500015259	26.3999996185	31.2000007629	48.3499984741	44.0	36.0	36.8499984741	43.5	36.0499992371	37.6500015259	33.4500007629	51.5999984741		45.4000015259
Link8784Reverse	47.0999984741	46.4000015259	48.7000007629	51.5999984741	45.2999992371	44.0	48.7000007629	42.0	50.2999992371	46.2999992371	47.5999984741	42.5999984741	48.0	41.2000007629	49.2000007629	48.5999984741	49.5999984741	53.2999992371	41.2000007629	50.9000015259	46.4000015259	43.0	49.4000015259	46.9000015259	47.7000007629	46.9000015259	48.7999992371	52.7000007629	48.7999992371	47.5999984741	51.7999992371	44.0	51.9000015259	53.2000007629	47.2999992371	45.7999992371	41.4000015259	46.5999984741	50.5	44.2999992371	58.0	42.7999992371	59.7999992371	54.7000007629	46.9000015259	55.9000015259	49.5999984741		50.4000015259
Link7853Reverse	49.2000007629	51.2000007629	42.4000015259	49.5	30.7999992371	44.5999984741	44.5999984741	56.2000007629	56.2000007629	41.0099983215	37.2000007629	49.5999984741	47.7000007629	52.5	52.5	41.5	51.7000007629	52.7000007629	52.7000007629	66.0	53.2000007629	57.7999992371	42.7000007629	57.7999992371	43.5	43.5	51.7999992371	51.7999992371	46.2000007629	34.4000015259	34.4000015259	47.6800003052	44.6800003052	49.1699981689	45.3699989319	42.6899986267	41.5699996948	43.0400009155	45.5999984741	41.2999992371	45.5099983215	52.4000015259	52.4000015259	41.3899993896	48.8499984741	50.3400001526	53.8100013733		25.8999996185
Link9666	43.6500015259	46.1500015259	63.0900001526	25.6200008392	37.4300003052	41.5999984741	46.4199981689	37.4599990845	40.6199989319	55.0200004578	49.6699981689	46.6100006104	41.5600013733	50.5499992371	64.0800018311		54.0200004578	68.4199981689	56.5699996948	37.7900009155	49.6699981689	59.3199996948	36.0299987793	51.0299987793	54.1399993896	49.4500007629	30.3500003815	47.4799995422		49.6300010681	46.7299995422	41.8800010681	32.3499984741	51.0800018311	54.9099998474	62.3199996948	62.5699996948	44.2000007629	39.2200012207	52.1199989319	57.7700004578	36.0699996948		45.4099998474		53.0600013733	33.6199989319		40.5800018311
Link10309Reverse								6.71999979019							5.42999982834										4.07999992371							5.21999979019															8.90999984741
Link6849Reverse	37.4000015259	35.7999992371	35.0999984741	39.9000015259	30.7999992371	37.2999992371	42.2999992371	36.9000015259	34.7999992371	37.7999992371	40.2000007629	34.7000007629	28.3999996185	24.5	28.3999996185	33.2999992371	18.3999996185	38.9000015259	35.5	40.9000015259	43.4000015259	35.0999984741	39.0	31.7000007629	42.7000007629	38.4000015259	40.7999992371	43.4000015259	30.7000007629	44.4000015259	47.7000007629	41.5	38.0999984741	51.7000007629	50.7000007629	44.2000007629	49.5	49.2999992371	38.7000007629	29.0	24.6000003815	46.7999992371	32.2000007629	43.0999984741	43.7999992371	47.5	48.2000007629		45.5
Link10271	10.7329998016	13.9329996109	4.30000019073	8.83300018311	14.3999996185	11.1000003815	11.9670000076	12.1669998169	7.80000019073	10.6000003815	12.3669996262	19.3330001831	22.466999054	15.1999998093	14.9670000076	13.8330001831	17.7000007629	9.36699962616	22.466999054	17.2000007629	24.1669998169	13.8000001907	13.9329996109	13.8330001831	14.3000001907	17.7670001984	17.3670005798	15.1999998093	10.4329996109	21.8999996185	22.7000007629	22.533000946	27.7999992371	22.0669994354	22.966999054	27.966999054	33.0670013428	26.6669998169	30.4330005646	19.6669998169	29.2329998016	28.0	37.9000015259	33.3769989014	32.533000946	32.533000946	32.9900016785		32.75
Link3289Reverse	23.8549995422	23.3050003052	23.125	26.375	21.0900001526	23.0100002289	21.5450000763	26.2549991608	21.2649993896	20.4400005341	21.8999996185	23.7849998474	23.9150009155	24.2600002289	24.2549991608	26.6299991608	23.7399997711	23.1100006104	20.0650005341	27.0100002289	19.9099998474	18.8600006104	28.4249992371	23.5650005341	22.9899997711	18.5200004578	23.7950000763	22.8250007629	24.5550003052	21.0499992371	22.4349994659	30.4449996948	28.8600006104	19.1949996948	24.3549995422	26.9099998474	25.8150005341	21.2350006104	26.9300003052	25.0750007629	27.6049995422	19.5699996948	22.9500007629	32.1899986267	27.8150005341	27.5149993896	30.0849990845		29.3899993896
Link10957Reverse	27.1669998169	31.0	24.2670001984	23.6669998169	16.1000003815	30.2000007629	33.9000015259	26.6000003815	30.7329998016	26.5	21.2999992371	27.6329994202	36.8330001831	22.9330005646	35.2000007629	26.6329994202	24.7329998016	30.3999996185	21.7000007629	32.2999992371	32.2999992371	22.966999054	21.966999054	28.2999992371	22.2329998016	30.6730003357	36.533000946	41.3300018311	19.3670005798	33.9329986572	24.7000007629	28.8999996185	40.6329994202	40.9500007629	30.2670001984	24.3999996185	26.7999992371	32.533000946	34.5730018616	29.3330001831	29.3330001831	28.6329994202	32.0670013428	36.233001709	39.0830001831	26.7670001984	26.7670001984		30.2000007629
Link3547	34.4500007629	34.4500007629	33.5499992371	33.9799995422	30.4099998474	30.5049991608	32.3549995422	32.1100006104	29.8579998016	30.5049991608	30.7929992676	31.8479995728	29.7099990845	31.3780002594	32.9650001526	27.4279994965	30.5979995728	26.1079998016	31.0249996185	32.0449981689	35.5999984741	37.0480003357	32.577999115	30.0400009155	34.9399986267	31.7000007629	34.1879997253	33.1500015259	32.8629989624	33.4049987793	34.1749992371	35.8499984741	33.5830001831	32.9379997253	27.6499996185	31.1630001068	33.9199981689	32.9949989319	35.2700004578	37.2130012512	31.1529998779	31.9279994965	32.9930000305	34.3699989319	38.2430000305	34.733001709	37.5530014038		34.8829994202
Link8782Reverse	32.7299995422			27.2099990845	31.5699996948	33.0600013733	23.7000007629			27.7600002289		34.7799987793		33.0299987793		37.0699996948	34.6500015259	38.3199996948	18.7399997711			33.2599983215				27.8600006104	31.2299995422	44.2799987793	20.8700008392					35.1800003052								39.4500007629		28.7299995422
Link3234Reverse	26.6499996185	27.6000003815	33.6500015259	32.8499984741	27.8500003815	19.5499992371	27.6000003815	30.1000003815	26.3999996185	33.25	28.4500007629	53.75	48.5499992371	37.4000015259	42.75	30.5	19.5	29.3999996185	39.1500015259	33.0499992371	33.4500007629	29.75	29.75	35.4000015259	36.4500007629	42.5	42.5	34.7000007629	32.7999992371	38.7999992371	42.5	41.75	41.75	44.9000015259	48.2999992371	48.2999992371	39.0	39.0	40.4000015259	40.4000015259	35.7350006104	33.25	47.9500007629	47.9500007629	28.75	45.5	41.9500007629		46.0999984741
Link11365Reverse	67.5999984741	67.5999984741	42.1800003052	52.0999984741	76.6999969482	16.2000007629	66.5999984741	32.0999984741	63.9000015259	48.9000015259	58.2999992371	26.0	48.4000015259	41.7000007629	79.5	79.5	52.1699981689	62.2999992371	62.2999992371	44.9500007629	48.3600006104	48.4000015259	75.9000015259	75.9000015259	46.5699996948	49.0099983215	54.7400016785	58.8899993896	42.0	33.5	33.5	60.0499992371	59.8300018311	52.3400001526	32.5	46.0999984741	46.0999984741	47.0999984741	47.0999984741	57.0	4.5	68.0	68.0	61.0400009155	82.4000015259	31.3999996185	31.3999996185		48.3300018311
Link5801Reverse	116.330001831	103.370002747	89.7099990845	76.6299972534	100.379997253	83.3799972534	102.779998779	78.5299987793	75.6800003052	94.6699981689	84.5199966431	88.8799972534	88.4400024414	104.099998474	87.2399978638	106.160003662	91.7300033569	92.8700027466			109.709999084	83.0599975586	112.25	90.3799972534	75.3700027466	92.8099975586	75.8499984741	52.4300003052		95.1900024414	90.8199996948		86.4700012207	90.7099990845	80.8799972534		31.8099994659	95.1399993896	89.7300033569		97.1900024414		95.5800018311	80.2300033569	92.6600036621	91.1200027466	88.2300033569		81.7900009155
Link3084Reverse	23.0699996948	20.3150005341	16.4099998474	24.6450004578	24.0	18.1499996185	19.8600006104	19.7199993134	17.0599994659	22.6299991608	18.0799999237	16.5849990845	20.1800003052	22.3150005341	17.2549991608	18.6399993896	18.0300006866	24.6200008392	41.7000007629	24.25	14.0	22.9300003052	20.2350006104	21.3799991608	36.4000015259	27.4349994659	37.7000007629	38.9000015259	22.1200008392	35.0	24.7700004578	21.9899997711	19.1550006866	24.875	36.5	22.1399993896	47.2999992371	25.2250003815	26.5349998474	24.9950008392	20.8299999237	22.9200000763	39.2999992371	21.6849994659	27.6299991608	36.0	24.4850006104		24.7999992371
Link3234	23.4500007629	30.9500007629	29.2999992371	28.9500007629	30.8999996185	25.7000007629	29.5	28.0499992371	33.25	27.8500003815	32.5999984741	36.4000015259	43.9000015259	37.5999984741	39.5499992371	41.5999984741	41.5999984741	35.4000015259	31.3500003815	31.3500003815	30.8500003815	42.7999992371	49.0	49.0	32.8499984741	30.1499996185	31.6499996185	35.7999992371	37.75	34.2999992371	40.3499984741	43.4000015259	42.9500007629	35.9500007629	46.2999992371	33.3499984741	39.8499984741	30.5499992371	43.5499992371	43.8499984741	33.2000007629	41.0	41.0	38.75	35.6500015259	33.7000007629	33.7000007629		47.5499992371
Link5250Reverse
Link8865Reverse	34.2999992371	33.1150016785	31.6000003815	20.5	22.0550003052	33.0849990845	30.6299991608	36.0600013733	37.2700004578	35.6650009155	37.5499992371	36.8800010681	36.4000015259	41.1500015259	37.875	38.1800003052	41.2999992371	33.1549987793	38.1850013733	33.5299987793	35.5	42.5250015259	31.9950008392	38.7599983215	37.3600006104	36.3849983215	33.4399986267	36.9900016785	34.5649986267	41.3899993896	40.2350006104	35.3950004578	30.3400001526	40.2750015259	41.2700004578	46.1150016785	38.0600013733	42.4350013733	35.0250015259	33.4700012207	37.5750007629	45.3349990845	41.7849998474	46.8650016785	35.7849998474	37.7449989319	34.1749992371		45.8600006104
Link9272	42.8800010681	47.0699996948	55.4500007629	50.1599998474	61.5699996948	49.0200004578	51.2099990845	39.0999984741	46.3600006104	57.4199981689	51.1399993896	52.4099998474	45.0099983215	52.4300003052	55.9799995422	56.6599998474	52.0699996948	60.0699996948	54.1300010681	58.6199989319	56.6699981689	55.7299995422	46.5400009155	46.0999984741	51.2900009155	49.75	58.2400016785	51.1699981689	58.3699989319	59.6300010681	43.3100013733	54.7000007629	51.8199996948	52.6899986267	58.1199989319	82.0	82.0	54.7200012207	56.5299987793	57.5099983215	46.2400016785	77.9499969482	58.7999992371	44.3499984741	51.1100006104	49.9099998474	40.1500015259		35.1899986267
Link10818Reverse	20.7000007629	26.3500003815	24.2999992371	24.2999992371	23.0049991608	23.7700004578	23.8250007629	21.7999992371	25.4500007629	28.2999992371	34.2000007629	39.2000007629	23.4200000763	28.6499996185	28.6499996185	15.25	24.3500003815	31.1000003815	31.8500003815	27.1049995422	25.25	24.7900009155	27.4750003815	25.3099994659	26.875	26.6200008392	24.9650001526	26.0550003052	26.0149993896	26.5750007629	25.9899997711	27.2000007629	27.2000007629	26.3999996185	26.3999996185	27.8050003052	26.6749992371	24.7299995422	24.0	30.6000003815	30.6000003815	25.3050003052	25.6299991608	28.3250007629	30.25	25.8999996185	25.8999996185		28.3449993134
Link11814	48.0400009155	33.9599990845	43.9900016785	42.6199989319	45.4599990845	39.0999984741	30.1800003052	30.0499992371	36.7299995422	32.0299987793	56.6399993896	32.9500007629	15.1199998856	33.4799995422	44.8400001526	42.5999984741	7.88000011444	48.2299995422	37.9000015259	26.2999992371		34.5499992371		29.3999996185	30.6700000763		80.0100021362	32.6100006104	64.2399978638		19.5400009155	30.9300003052	80.0299987793	77.6699981689	31.2800006866				64.8600006104		47.5699996948				51.5699996948
Link9073	35.2000007629	35.2000007629	26.7000007629	31.25	37.1500015259	25.6000003815	25.5	39.4000015259	39.4000015259	33.8499984741	33.8499984741	21.0049991608	36.7000007629	41.25	43.9000015259	43.9000015259	33.2000007629	21.2350006104	31.5	36.0499992371	36.0499992371	34.6749992371	33.7000007629	33.7000007629	52.25	26.4500007629	37.6500015259	37.6500015259	33.0900001526	35.9000015259	27.2999992371	27.2999992371	33.7900009155	31.7549991608	41.4000015259	27.8500003815	27.8500003815	46.5	51.5	44.2150001526	35.1500015259	29.75	29.75	20.2000007629	20.2000007629	34.7999992371	34.7999992371		29.3500003815
Link11235Reverse
Link3131	36.0	25.3999996185	34.2000007629	35.2999992371	31.3500003815	36.9500007629	33.8499984741	30.3500003815	37.5999984741	26.8999996185	27.1499996185	26.2999992371	29.1499996185	33.2999992371	31.3999996185	32.0	33.7000007629	38.25	33.4500007629	35.5999984741	34.5499992371	33.0499992371	31.3999996185	35.7999992371	37.6500015259	39.8499984741	36.25	29.1000003815	35.0999984741	29.4500007629	34.9000015259	34.5	47.3499984741	31.6000003815	38.1500015259	36.4500007629	36.1500015259	34.9500007629	36.75	35.7000007629	46.4000015259	52.0999984741	30.9500007629	41.3499984741	32.4500007629	24.8500003815	38.25		45.0999984741
Link8786Reverse				19.3600006104							21.3700008392																		37.7999992371
Link11864	27.3999996185	28.9500007629	23.5	39.8499984741	39.75	40.2999992371	34.5499992371	41.5499992371	42.0499992371	46.25	23.4500007629	42.2000007629	24.0499992371	24.8999996185	33.7000007629	51.4000015259	36.4000015259	50.75	41.7999992371	48.5999984741	27.8999996185	43.0499992371	53.4000015259	28.5499992371	47.4000015259	54.3499984741	32.5499992371	31.7999992371	51.4500007629	32.3499984741	37.0800018311	41.5499992371	30.75	56.4000015259	42.7999992371	37.2999992371	42.8499984741	42.8499984741	32.375	41.5499992371	41.5499992371	46.4000015259	18.75	18.75	41.9500007629	41.7000007629	36.7999992371		48.3499984741
Link7771Reverse	41.2599983215	30.7900009155	32.2599983215	17.2299995422	30.3299999237	37.0	24.1399993896		25.4099998474		39.1899986267	26.0300006866	41.7700004578	35.2599983215	34.6899986267		31.8700008392		40.3899993896		8.48999977112	35.0600013733	45.6899986267	31.7600002289	43.9500007629		32.6599998474	46.7400016785	36.0200004578		39.2900009155	51.7999992371	32.9199981689			30.7800006866	41.3400001526			15.8699998856	35.5099983215	38.1100006104	47.5	23.6399993896	24.5200004578		25.7900009155
Link8293	49.3800010681	44.6599998474	42.2099990845	45.3300018311	47.4900016785	43.8100013733	42.7999992371	60.5	35.4000015259	35.4000015259	46.5800018311	30.5	30.5	55.4000015259	54.2999992371	73.3000030518	73.3000030518	76.3000030518	73.5	73.5	36.5	36.5	48.3400001526	35.9000015259	35.9000015259	52.2400016785	46.6199989319	49.0	51.4799995422	50.2400016785	52.7999992371	52.7999992371	41.9399986267	45.4900016785	58.3199996948	45.5800018311	44.0299987793	46.9799995422	48.3499984741	49.9099998474	27.2000007629	27.2000007629	73.5	73.5	49.4500007629	51.0299987793	43.1500015259		44.5699996948
Link5308Reverse	5.59999990463	58.5999984741	61.7000007629	50.5	50.5	45.4000015259	49.7000007629	51.9000015259	56.5	51.5999984741	51.5999984741	70.1999969482	58.0999984741	50.9000015259	45.0999984741	45.0999984741	57.7900009155	58.9000015259	50.0	50.0	59.2400016785	53.5999984741	59.4000015259	59.5	56.5	52.5999984741	52.5999984741	49.7999992371	54.5	57.5999984741	53.4000015259	55.0999984741	55.0999984741	53.0999984741	61.7999992371	65.5	61.7999992371	61.7999992371	61.1100006104	62.8899993896	52.4000015259	52.4000015259	52.2000007629	52.2000007629	51.4000015259	51.4000015259	47.2999992371		60.6599998474
Link3087Reverse	37.2999992371	32.9329986572	42.8670005798	35.6669998169	38.4329986572	36.8330001831	36.5	45.4000015259	44.7999992371	36.9329986572	38.466999054	33.7999992371	36.266998291	40.8330001831	36.0670013428	47.733001709	35.033000946	32.3670005798	32.966999054	27.033000946	40.7999992371	43.533000946	37.4000015259	36.0999984741	39.8670005798	26.466999054	39.1329994202	25.966999054	28.0669994354	29.7329998016	41.5	40.2999992371	35.6669998169	37.033000946	34.466999054	34.3670005798	35.033000946	31.0669994354	34.8330001831	48.9000015259	40.5999984741	39.7999992371	42.966999054	45.766998291	32.233001709	33.5670013428	37.7000007629		31.1000003815
Link5153Reverse	28.3999996185	28.3999996185	23.2099990845	29.5400009155	32.8199996948	34.5600013733	34.2999992371	34.2999992371	35.8100013733	35.6500015259	29.9400005341	32.3400001526	28.4400005341	34.5499992371	32.4799995422	29.4099998474	32.2000007629	37.3899993896	32.0999984741	32.0999984741	30.3199996948	23.6800003052	35.6100006104	15.1999998093	15.1999998093	33.2799987793	31.0400009155	31.7900009155	34.9000015259	27.6100006104	30.0699996948	38.1500015259	33.9599990845	38.3199996948	26.7000007629	28.9300003052	27.4799995422	38.4799995422	37.2400016785	21.0599994659	23.4699993134	43.5600013733	30.9599990845	37.0900001526	27.5699996948	29.9300003052	37.0		32.5
Link6733Reverse
Link3380Reverse	17.718000412	14.7690000534	18.6049995422	19.0529994965	20.2910003662	19.3799991608	18.0849990845	18.9379997253	17.2199993134	17.1989994049	18.8339996338	21.236000061	19.4559993744	17.0240001678	20.5160007477	20.7059993744	20.5830001831	20.8400001526	20.5440006256	19.1030006409	17.454000473	17.3980007172	19.1340007782	20.3500003815	21.8789997101	16.063999176	20.3180007935	21.6289997101	23.4500007629	20.6100006104	18.204000473	19.3180007935	20.4279994965	18.8209991455	19.9029998779	22.1040000916	19.6650009155	20.2280006409	19.7549991608	22.2460002899	21.216999054	23.0669994354	21.7670001984	16.8810005188	20.7240009308	20.6809997559	24.2479991913		22.3150005341
Link6733	50.5999984741	51.2000007629	52.4000015259	46.7999992371	46.5999984741	50.2999992371	43.2000007629	53.5	44.4000015259	43.5	42.9000015259	38.4000015259	51.5	42.2999992371	42.7000007629	45.9000015259	44.5999984741	47.5999984741	52.2999992371	52.4000015259	48.0999984741	57.4000015259	49.4000015259	52.7999992371	51.0999984741	47.0999984741	40.9000015259	50.2000007629	51.0999984741	37.5999984741	51.4000015259	54.0	42.7000007629	47.5999984741	51.7000007629	53.0	51.7000007629	48.5	49.7000007629	51.0999984741	40.0999984741	38.5999984741	40.5	46.2000007629	53.7999992371	55.4000015259	55.0999984741		51.9000015259
Link10569	22.093000412	19.7900009155	22.5	16.7670001984	18.033000946	19.9130001068	21.7269992828	24.3069992065	25.892999649	30.1329994202	29.7999992371	27.0900001526	26.6200008392	23.202999115	31.0170001984	31.2469997406	23.5270004272	24.8899993896	27.2630004883	30.2670001984	30.2670001984	19.2469997406	22.033000946	24.1669998169	26.0370006561	27.1299991608	25.9470005035	22.4130001068	21.3400001526	21.1299991608	21.857000351	25.2630004883	29.783000946	26.6100006104	26.1200008392	23.2469997406	22.9230003357	23.1229991913	25.9400005341	15.2069997787	17.6000003815	25.1870002747	27.6030006409	20.5400009155	20.8199996948	23.8969993591	24.1469993591		24.2530002594
Link11458	28.3400001526	27.2399997711	28.7000007629	29.0900001526	37.1100006104	32.2599983215	16.4200000763	37.2200012207	28.7900009155	27.5699996948	37.8800010681	30.2700004578	29.7999992371	30.2600002289	29.7000007629	32.3800010681	34.2999992371	34.2999992371	35.1800003052	30.6299991608	33.1300010681	29.8400001526	25.3999996185	34.4399986267	34.0699996948	28.3700008392	28.3899993896	32.0299987793	31.7900009155	36.0400009155	30.4200000763	26.9300003052		38.7700004578	30.6200008392	25.1700000763	27.2900009155	30.2099990845	24.8199996948	29.5699996948	27.4300003052	41.7400016785	34.0499992371	34.9700012207	14.4399995804	23.8099994659	37.0299987793		36.5
Link5278
Link4650Reverse	43.8600006104	52.4599990845	60.2999992371	60.2999992371	60.7649993896	59.2000007629	59.2000007629	51.9550018311	52.0	43.3499984741	43.3499984741	42.0200004578	43.8349990845	60.6500015259	56.0999984741	56.0999984741	54.1749992371	55.5999984741	11.5	11.5	50.2400016785	50.1150016785	49.9900016785	42.8950004578	38.7099990845	54.2000007629	59.9500007629	69.9100036621	44.2000007629	44.2000007629	55.0649986267	51.5	53.2999992371	53.2999992371	50.9399986267	61.2999992371	60.75	53.1500015259	53.1500015259	53.4000015259	60.9000015259	60.9000015259	50.5	50.5	36.1349983215	40.6399993896	38.3549995422		58.0
Link8675Reverse	45.4000015259	67.9000015259	75.0	58.5999984741	57.2000007629	57.2000007629	60.1800003052	62.5	47.0999984741	41.0	41.0	80.9000015259	72.3000030518	57.0	67.9000015259	67.9000015259	60.1300010681	55.5999984741	54.7999992371	54.7999992371	59.0	25.3999996185	25.3999996185	54.4000015259	58.9000015259	54.7000007629	54.7000007629	58.0999984741	84.8000030518	52.7000007629	59.7000007629	57.0999984741	62.2999992371	65.4000015259	53.5999984741	53.5999984741	55.4000015259	61.5999984741	49.9000015259	51.5	44.9000015259	44.9000015259	73.4000015259	53.2999992371	53.2999992371	55.7999992371	24.2000007629		56.9000015259
Link7810	40.1450004578	39.7949981689	61.4300003052	37.8450012207	41.8300018311	36.6599998474	47.0099983215	30.4099998474	73.6800003052	44.3899993896	40.7299995422	41.6150016785	25.0249996185	23.0400009155	35.4500007629	31.9549999237	30.25		16.8899993896	21.2099990845		42.9449996948	35.2599983215	31.5599994659	35.7700004578	40.6399993896	47.1199989319	32.9449996948	32.2750015259	44.5400009155	37.0149993896	43.4599990845	31.2150001526		35.6899986267	35.2900009155	37.3699989319	33.4300003052		43.5149993896	34.1100006104	25.9200000763	37.4599990845			35.6899986267	32.2999992371		44.3199996948
Link5889Reverse	35.4000015259	34.75	31.8500003815	29.7000007629	31.2999992371	27.75	27.8500003815	32.0499992371	28.9500007629	26.9500007629	29.6499996185	34.5	20.8999996185	25.7999992371	30.25	29.6000003815	45.4000015259	32.2000007629	29.5	33.5999984741	33.9000015259	42.4500007629	27.7000007629	33.0	48.7000007629	33.0	33.2000007629	40.9000015259	40.6500015259	41.75	31.8999996185	36.8499984741	28.0	39.2000007629	38.7000007629	40.0499992371	30.2000007629	44.25	32.2000007629	40.0999984741	43.6500015259	33.5499992371	36.8499984741	32.7999992371	36.7999992371	32.7999992371	33.5499992371		43.0
Link10820	14.0670003891	21.4330005646	21.4330005646	26.7329998016	21.7630004883	21.2000007629	21.2000007629	22.5270004272	22.7000007629	22.7000007629	21.9699993134	22.4899997711	23.5669994354	23.5669994354	29.6000003815	29.6000003815	24.4470005035	18.6329994202	29.0	20.3999996185	20.466999054	23.8999996185	23.8999996185	19.2630004883	19.0729999542	23.7999992371	23.3999996185	23.3999996185	22.702999115	28.3229999542	29.0900001526	20.5	20.5	23.6870002747	23.3530006409	23.7600002289	22.8530006409	22.1200008392	24.8099994659	25.1270008087	30.1030006409	30.4130001068	25.8869991302	25.1499996185	24.6499996185	25.3029994965	28.9500007629		19.2000007629
Link10762	25.3899993896	29.6000003815	29.6000003815	38.0	25.3999996185	25.3999996185	26.6200008392	27.7999992371	13.5	13.5	19.9500007629	19.9500007629	28.4349994659	31.5	29.0499992371	27.9500007629	30.8999996185	34.5	34.5	37.4000015259	32.4000015259	32.4000015259	34.0999984741	34.0999984741	27.6749992371	29.2700004578	30.375	34.5	32.2000007629	30.4500007629	38.5999984741	50.7999992371	50.7999992371	43.2000007629	38.0999984741	33.2000007629	27.2999992371	29.3500003815	43.2999992371	34.2999992371	34.2999992371	30.9150009155	19.1499996185	19.1499996185	32.4550018311	31.4050006866	31.6000003815		31.875
Link8139Reverse									45.7099990845																					55.2900009155				28.0200004578
Link7763	59.266998291	38.2099990845	50.2999992371	39.4300003052	17.5300006866		38.8800010681	51.25	31.3799991608	41.5769996643	74.9599990845	36.5849990845	26.6849994659	7.38999986649	47.8300018311	53.9550018311	54.0999984741	49.7299995422	42.5800018311	48.6800003052	84.0049972534	28.0	32.5270004272	44.9500007629	37.9700012207		50.1399993896	35.7900009155			47.5800018311	25.8099994659	19.2000007629	36.6349983215	37.4199981689				54.7700004578		34.8499984741	54.8199996948	43.9300003052	55.7400016785		39.516998291
Link5955	41.5499992371	41.4599990845	41.9399986267	52.8400001526	38.8199996948	82.5999984741	82.5999984741	30.0300006866	22.3299999237	55.5400009155	36.8899993896	42.7599983215	60.3199996948	28.8099994659	42.5299987793	46.1899986267	34.9300003052	32.3899993896	45.0800018311	55.6699981689	53.2599983215	45.8199996948	26.7399997711	28.5100002289	56.4000015259	39.25	49.3800010681	31.2000007629	54.3300018311	45.5999984741	38.4300003052	60.7799987793	63.6300010681	54.5400009155	50.1199989319	50.9799995422	56.6800003052	71.1399993896	28.2999992371	67.7699966431	29.1599998474	22.8500003815	21.2399997711	51.4099998474	48.9099998474	45.1899986267	51.1599998474		62.4700012207
Link12114
Link9562	58.2000007629	53.5999984741	62.5	54.9000015259	36.0999984741	61.2999992371	56.2000007629	57.5	41.5	57.2000007629	59.5	55.0999984741	41.5999984741	53.5999984741	59.7000007629	59.7000007629	56.7000007629	55.2999992371	65.5	62.7999992371	56.2000007629	38.5	65.5	60.2999992371	61.5999984741	58.2000007629	60.7000007629	60.2000007629	63.4000015259	58.0	63.0999984741	66.0	62.4000015259	62.4000015259	55.2999992371	63.9000015259	60.5999984741	64.4000015259	58.7000007629	68.8000030518	61.7000007629	65.5999984741	55.5999984741	58.7000007629	58.7000007629	66.0999984741	58.7000007629		72.1999969482
Link10758Reverse	34.1650009155	33.9000015259	39.9449996948	42.0099983215	37.2050018311	33.4199981689	25.3999996185	47.4500007629	50.7150001526	34.8149986267	33.2900009155	32.8149986267	33.5699996948	36.5950012207	35.1699981689	39.2799987793	36.2999992371	36.2999992371	38.0999984741	38.0999984741	36.8899993896	41.6349983215	37.1300010681	35.6100006104	37.6150016785	36.1349983215	36.5699996948	40.7150001526	41.6949996948	40.5649986267	41.0149993896	39.4199981689	36.8450012207	41.6500015259	37.875	39.8149986267	42.0699996948	35.6100006104	40.2249984741	37.875	40.0400009155	36.3499984741	44.4399986267	44.2550010681	40.3149986267	36.4949989319	39.2750015259		46.8349990845
Link10562	28.763999939	25.6539993286	26.3320007324	26.0079994202	22.0599994659	28.8799991608	25.2019996643	21.8600006104	25.2399997711	21.3199996948	25.1000003815	25.5200004578	24.6599998474	23.7999992371	26.5160007477	26.6739997864	27.9459991455	28.2380008698	27.2380008698	26.482000351	26.158000946	28.5699996948	29.2840003967	28.013999939	26.4780006409	27.7560005188	29.0419998169	28.2940006256	26.2779998779	29.3020000458	28.9340000153	28.8199996948	27.8460006714	27.4400005341	31.3880004883	29.8239994049	29.1359996796	26.8159999847	26.1499996185	28.4920005798	28.6459999084	27.5879993439	29.8500003815	25.6399993896	26.5799999237	28.6420001984	29.8199996948		26.9559993744
Link6625Reverse	35.0999984741	33.7999992371	36.5	39.7999992371	33.5	28.7000007629	42.0	35.7000007629	35.4000015259	33.0	38.0	27.1000003815	40.5	39.7999992371	35.7999992371	40.5	42.0	33.2999992371	41.2999992371	40.4000015259	34.5999984741	49.4000015259	40.2000007629	36.7000007629	40.9000015259	37.9000015259	31.6000003815	38.4000015259	38.5	42.2000007629	44.0	41.2000007629	40.2999992371	40.9000015259	38.5	43.7999992371	45.7999992371	40.9000015259	35.2000007629	40.5	45.7000007629	38.0999984741	43.0	38.0	43.5999984741	43.5999984741	38.7999992371		48.7999992371
Link7591Reverse	44.4230003357	29.9400005341	19.6800003052	37.7999992371	21.0200004578	20.8700008392	26.1499996185	25.7000007629	24.5	30.8850002289		11.9600000381	81.5299987793	28.4899997711	26.5200004578	17.4899997711	27.8869991302	18.6900005341	46.2569999695		6.13999986649	32.6399993896	30.4300003052		27.4300003052	31.5300006866			28.3799991608			23.6700000763		31.6599998474		30.6399993896		30.6350002289			29.5300006866			27.0049991608	50.0900001526				31.5699996948
Link7357	48.2299995422	33.2700004578	35.0099983215	26.6900005341	29.3999996185	34.5149993896	31.6399993896	34.6850013733	33.3100013733	41.1549987793	47.0600013733	31.0499992371	33.3499984741	30.2600002289	38.1349983215	60.4799995422	31.5249996185	30.9099998474	36.9700012207	40.2400016785	31.8400001526	46.2000007629	32.9500007629	31.5400009155	33.9199981689	34.7900009155	34.5600013733	29.8150005341	34.4900016785	35.3499984741	57.1300010681	24.6000003815	33.5499992371	33.5699996948	38.8100013733	30.5200004578	24.2600002289	63.4599990845	33.2599983215	49.8499984741	74.2949981689	29.9899997711	38.6549987793	32.6399993896	31.6849994659	35.5	25.8400001526		36.8499984741
Link7357Reverse	56.5849990845	46.0299987793	26.9699993134	50.0849990845	27.7000007629	37.9650001526	53.1100006104	41.3349990845	31.6299991608	61.2350006104	55.7849998474	37.7400016785	49.4749984741	45.4350013733	61.3549995422	36.5400009155	54.3650016785	53.4049987793	56.0699996948	60.3800010681	48.4199981689	60.4500007629	32.8800010681	32.7249984741	63.2400016785	48.0699996948	36.0499992371	35.7700004578	43.7050018311	59.4399986267	41.6899986267	61.4700012207	35.6800003052	28.2099990845	33.7599983215	51.5849990845	37.0400009155	37.7999992371	50.9300003052	30.5	49.4350013733	55.9700012207	60.4949989319	35.0800018311	62.7200012207	39.4900016785	36.2200012207		38.6699981689
Link12165	56.7000007629	41.2000007629	71.5	60.5	66.6999969482	70.5	70.5	63.5999984741	51.0999984741	51.0999984741	61.5999984741	61.5999984741	66.0	57.5	57.5	68.6999969482	62.0999984741	62.7000007629	73.6999969482	72.9000015259	54.5	99.6999969482	99.6999969482	58.1199989319	64.9000015259	59.4000015259	59.4000015259	70.5999984741	55.9000015259	66.5999984741	66.5999984741	60.1300010681	56.2000007629	56.2000007629	61.1399993896	65.3000030518	65.3000030518	59.5699996948	60.5	61.5	64.5999984741	69.9000015259	72.9000015259	69.8000030518	74.6999969482	74.6999969482	58.2999992371		63.1199989319
Link10590	37.6669998169	39.266998291	39.466999054	42.533000946	41.0	42.2999992371	34.0670013428	39.766998291	41.8670005798	41.5	41.533000946	40.766998291	41.4329986572	45.9000015259	41.6669998169	42.9000015259	40.5999984741	36.033000946	46.466999054	47.3670005798	44.6669998169	46.4329986572	39.2000007629	33.6669998169	46.6669998169	34.5	41.4000015259	46.233001709	37.7999992371	46.1669998169	35.6329994202	46.533000946	43.8670005798	43.4329986572	42.0999984741	47.766998291	48.733001709	45.3330001831	45.4329986572	48.233001709	36.7000007629	47.8670005798	54.266998291	45.8330001831	45.033000946	51.5999984741	53.4000015259		43.466999054
Link7935	33.4300003052	25.4799995422	35.4099998474	33.0200004578	30.9400005341	32.6199989319	32.5299987793	30.75	28.5	34.1300010681	38.2999992371	31.2900009155	28.2600002289	34.2299995422	31.9699993134	30.6900005341	39.2400016785	28.7600002289	31.3400001526	34.4700012207	33.2999992371	23.1000003815	23.1000003815	27.7299995422	28.0499992371	33.1500015259	31.7999992371	43.2799987793	43.8899993896	23.1100006104	40.9900016785	37.2799987793	19.9500007629	35.4099998474	25.0900001526	21.6299991608	45.5	26.1100006104	30.1000003815	41.9300003052	40.8100013733	36.7700004578	43.8300018311	31.75	36.4799995422	34.5600013733	35.6899986267		32.9799995422
Link10132Reverse	30.3180007935	19.9650001526	25.3299999237	35.5950012207	30.1480007172	32.6380004883	32.4230003357	41.3180007935	32.0830001831	40.5250015259	29.1630001068	35.9930000305	25.3080005646	29.9829998016	13.6750001907	15.0	26.1599998474	51.3499984741	55.3499984741	53.7999992371	40.1049995422	47.3530006409	50.0	32.7999992371	22.1779994965	54.8300018311	37.4249992371	42.5250015259	34.3300018311	39.9329986572	42.2400016785	41.5229988098	38.3600006104	40.7229995728	36.6380004883	41.0800018311	49.2929992676	38.4500007629	48.3300018311	35.7799987793	51.9199981689	40.8149986267	45.327999115	44.625	33.8050003052	37.5400009155	38.3050003052		51.1180000305
Link10527	24.2479991913	24.9419994354	24.2479991913	25.7740001678	20.781999588	20.2539997101	25.6359996796	26.0020008087	25.4699993134	31.482000351	23.1319999695	23.8379993439	23.7000007629	23.7000007629	24.7919998169	26.8999996185	31.9500007629	31.8999996185	31.8999996185	28.513999939	26.1259994507	25.8980007172	27.1539993286	27.0020008087	26.7619991302	29.8460006714	30.2339992523	27.1000003815	27.1000003815	27.2600002289	27.9020004272	29.1520004272	29.3880004883	22.0340003967	22.436000824	28.5839996338	32.4959983826	32.0559997559	27.0960006714	30.4479999542	29.1760005951	26.7000007629	26.7000007629	31.3379993439	30.8759994507	30.1520004272	31.2999992371		30.6100006104
Link8978	101.400001526	100.199996948	103.599998474	99.9499969482	102.849998474	103.550003052	101.25	108.800003052	104.449996948	108.849998474	107.449996948	111.050003052	109.650001526	96.4499969482	103.699996948	102.050003052	96.75	103.400001526	102.300003052	106.949996948	114.300003052	89.75	89.75	92.1999969482	92.1999969482	107.26499939	99.4300003052	94.1999969482	90.3000030518	103.150001526	96.5	95.4499969482	102.489997864	106.025001526	102.550003052	104.949996948	83.5999984741	86.9499969482	97.7450027466	103.660003662	77.1999969482	77.1999969482	103.51499939	104.944999695	95.5250015259	108.120002747	99.8600006104		99.8199996948
Link6373	35.5999984741	55.0	29.7999992371	49.0999984741	29.5	31.3999996185	54.9000015259	34.7999992371	38.9000015259	42.5999984741	33.0	38.0999984741	36.7000007629	48.0	45.0999984741	44.2999992371	39.9000015259	27.3999996185	47.7999992371	34.0	48.2000007629	36.4000015259	31.5	43.7999992371	54.0	41.7000007629	36.2000007629	31.0	36.7999992371	50.4000015259	63.0	44.2000007629	51.2999992371	55.7999992371	41.0	47.5	39.4000015259	22.7999992371	33.4000015259	40.0	53.2999992371	25.7000007629	18.1000003815	35.5	59.7999992371	67.9000015259	38.9000015259		59.7000007629
Link10183Reverse	30.0799999237	25.2800006866	23.9599990845	28.7600002289	24.2199993134	30.7800006866	31.3999996185	25.6800003052	23.7999992371	33.5600013733	34.2200012207	37.6599998474	21.1399993896	37.1199989319	25.7399997711	29.7000007629	26.5799999237	29.0599994659	30.2800006866	27.0400009155	29.2999992371	29.1200008392	28.2000007629	34.9199981689	33.1399993896	36.4199981689	32.5800018311	29.0400009155	32.0400009155	25.3400001526	24.3799991608	31.0	38.0200004578	33.658000946	30.9200000763	30.7800006866	39.2999992371	24.0400009155	27.0400009155	23.3199996948	30.4599990845	30.6399993896	37.4599990845	34.5400009155	25.8799991608	25.3859996796	27.2759990692		32.34400177
Link9592	15.8999996185	19.6000003815	9.30000019073	9.30000019073	18.9400005341	20.6000003815	20.6000003815	18.6800003052	18.9400005341	21.7999992371	21.7999992371	8.80000019073	24.8999996185	24.8999996185	24.0	38.5999984741	38.5999984741	11.8999996185	47.9000015259	47.9000015259	22.1000003815	24.3700008392	24.6299991608	19.2099990845	22.9400005341	20.9300003052	26.0799999237	17.0699996948	29.2000007629	29.2000007629	23.4200000763	31.6000003815	12.1000003815	61.4000015259	61.4000015259	23.3199996948	4.80000019073	77.5999984741	3.90000009537	3.90000009537	26.2800006866	25.4400005341	23.4799995422	19.8999996185	25.6599998474	22.6000003815	29.0499992371		22.9300003052
Link8493																				62.8600006104				32.3199996948					34.6100006104
Link6788	27.6000003815	22.5	30.3999996185	31.5	20.6000003815	22.7999992371	27.8999996185	22.5	29.5	26.7999992371	28.0	40.7000007629	19.3999996185	23.2999992371	29.5	32.2000007629	22.3999996185	36.4000015259	32.0999984741	41.9000015259	30.2000007629	29.2000007629	27.5	30.7999992371	37.7999992371	22.7000007629	37.0	36.0	27.6000003815	31.2000007629	39.9000015259	28.8999996185	26.2000007629	36.9000015259	38.7999992371	35.5	36.2999992371	30.6000003815	29.3999996185	36.5999984741	31.3999996185	25.8999996185	28.7000007629	27.0	30.1000003815	33.5	37.2999992371		27.6000003815
Link6214Reverse	37.5	36.0	60.4000015259	40.7999992371	40.7999992371	51.4000015259	61.5999984741	61.5999984741	55.2000007629	53.2000007629	42.7999992371	48.7999992371	65.4000015259	65.4000015259	58.0	45.2000007629	36.0999984741	59.7999992371	52.7999992371	31.5	46.5999984741	45.2000007629	55.4000015259	55.4000015259	50.5400009155	57.5400009155	42.5	42.5	26.7999992371	44.0	63.7000007629	61.7999992371	43.0999984741	64.0	56.4000015259	56.4000015259	59.2999992371	58.4000015259	58.4000015259	51.5999984741	51.5999984741	50.9500007629	52.9399986267	50.7999992371	50.7999992371	65.5	65.5		32.5
Link9461	53.1749992371	35.0750007629	39.6749992371	37.8250007629	35.4749984741	34.5499992371	32.0499992371	36.4500007629	34.5499992371	37.4000015259	38.6500015259	39.3250007629	44.1500015259	39.7999992371	38.7000007629	42.75	45.875	42.0250015259	37.9249992371	40.9000015259	38.875	42.0999984741	39.7999992371	37.5499992371	35.5750007629	39.8499984741	35.5	37.7249984741	45.375	35.4249992371	44.1500015259	41.2249984741	45.3250007629	45.375	40.125	41.4249992371	42.7249984741	41.0250015259	42.0999984741	42.2299995422	47.7000007629	46.2999992371	44.9749984741	43.875	41.6679992676	50.7000007629	43.9500007629		45.1180000305
Link5004	28.2000007629	31.7900009155	30.7800006866	31.7900009155	32.2200012207	37.9000015259	28.7000007629	28.7000007629	32.6199989319	37.5999984741	34.5	34.5	43.9000015259	43.9000015259	28.8999996185	39.0	43.5	47.0	28.2999992371	39.4000015259	36.5	28.1000003815	28.1000003815	35.6500015259	36.5	33.0999984741	43.4000015259	43.4000015259	35.0	35.0	35.7799987793	35.5499992371	41.0	41.0	40.7999992371	40.7999992371	36.4199981689	33.4500007629	36.8800010681	35.9300003052	34.4099998474	37.4300003052	37.8800010681	33.6199989319	29.2999992371	29.2999992371	29.7999992371		28.6000003815
Link3250	30.2000007629	38.4000015259	43.9000015259	33.5999984741	31.9500007629	31.9500007629	37.4199981689	30.3999996185	40.4500007629	30.75	26.3500003815	33.5	41.9500007629	34.25	32.4500007629	35.2000007629	39.3499984741	35.5099983215	39.9000015259	39.9000015259	26.25	19.7000007629	29.25	33.9500007629	33.25	31.4500007629	24.0	35.2000007629	41.75	38.9500007629	33.2750015259	34.3600006104	32.9949989319	39.4150009155	43.9900016785	31.7999992371	31.7999992371	35.0499992371	35.0499992371	34.9000015259	33.2999992371	34.2999992371	39.0499992371	37.0750007629	37.1699981689	36.0499992371	36.1500015259		27.7999992371
Link9461Reverse	36.9749984741	34.0499992371	39.7750015259	34.2750015259	40.4749984741	37.3250007629	38.0499992371	38.5999984741	40.7249984741	36.0250015259	44.6500015259	39.4249992371	34.6749992371	44.0250015259	36.5250015259	41.125	44.3250007629	43.8499984741	42.2999992371	54.1500015259	45.9249992371	44.9500007629	44.2249984741	41.4500007629	42.0750007629	40.9749984741	47.4500007629	46.0999984741	47.5	44.4500007629	30.75	34.8250007629	39.8499984741	41.1500015259	51.5499992371	36.0999984741	38.5	49.2249984741	45.2000007629	43.3250007629	45.5250015259	50.2999992371	52.25	49.1500015259	41.6500015259	41.2249984741	42.8250007629		40.1749992371
Link3114	35.0229988098	35.0929985046	28.1749992371	28.1749992371	25.1180000305	26.1679992676	28.125	37.9099998474	31.7579994202	30.5049991608	34.625	35.8849983215	34.7179985046	35.8950004578	31.5830001831	35.0730018616	35.0299987793	32.4500007629	37.4930000305	30.1700000763	29.7749996185	30.2999992371	36.5499992371	41.4500007629	39.7000007629	39.7000007629	35.0750007629	41.2999992371	35.9379997253	50.0499992371	50.9500007629	38.3199996948	38.077999115	35.6329994202	28.3330001831	28.533000946	35.9430007935	34.6930007935	38.1850013733	36.1380004883	33.3380012512	35.7430000305	37.5349998474	40.0429992676	29.0650005341	29.7800006866	40.4879989624		39.9480018616
Link10310	12.1999998093	12.1999998093		7.30999994278	4.11000013351	14.3000001907	10.2100000381	5.57000017166			6.40999984741	10.8000001907				14.8400001526	11.0600004196	9.14000034332		9.43000030518						15.8999996185	15.8999996185	10.0500001907								4.0	4.0								12.3900003433		7.88000011444
Link10545	29.2000007629	23.0	29.7000007629	29.7000007629	22.25	32.0	16.7999992371	27.2999992371	21.1000003815	35.0	55.4000015259	55.4000015259	43.2999992371	43.2999992371	52.5999984741	37.2999992371	37.2999992371	26.1200008392	26.2999992371	27.6000003815	27.6000003815	20.2000007629	29.2999992371	20.7000007629	11.3999996185	30.2000007629	37.2999992371	29.2999992371	21.2000007629	21.2000007629	26.1399993896	22.1499996185	27.3099994659	28.5	35.0	35.0	24.6000003815	24.6000003815	22.7800006866	29.7000007629	29.7000007629	20.8299999237	27.7299995422	25.1200008392	25.1700000763	27.3500003815	26.6800003052		21.2999992371
Link7728Reverse	29.6399993896	33.7050018311	33.2999992371	31.7250003815	30.4799995422	30.1900005341	30.5	31.1399993896	34.5200004578	33.6049995422	34.8250007629	30.2700004578	34.0699996948	40.6650009155	38.9949989319	31.2950000763	34.4650001526	34.75	33.6349983215	32.3600006104	33.7449989319	30.7700004578	34.5999984741	35.2700004578	26.9449996948	36.5800018311	44.1100006104	27.0650005341	34.7750015259	43.2799987793	35.0099983215	43.9000015259	35.8100013733	34.2449989319	43.3899993896	44.2000007629	36.0149993896	37.6800003052	39.7949981689	33.9500007629		45.2200012207	33.9900016785	34.8300018311	36.7700004578	28.7049999237	32.5900001526
Link3404	22.0769996643	23.4270000458	36.5229988098	36.6829986572	29.7670001984	19.1000003815	33.0999984741	34.5200004578	28.0	28.0	30.4500007629	25.5669994354	36.8330001831	25.3600006104	36.1629981995	38.0999984741	29.4330005646	36.5	20.2000007629	37.2999992371	35.3800010681	36.5499992371	33.466999054	33.466999054	32.0229988098	38.9900016785	39.9900016785	35.0830001831	35.9099998474	37.6170005798	37.4000015259	22.5429992676	22.7099990845	31.3400001526	28.8999996185	28.466999054	29.9330005646	29.9330005646	33.5970001221	33.7529983521	34.5769996643	32.4970016479	37.0130004883	36.952999115	31.0669994354	30.6000003815	16.7999992371		34.9070014954
Link5920		16.1200008392	39.9000015259				39.8499984741	39.5499992371			30.1900005341		23.7000007629		34.7099990845	18.7600002289	30.5799999237	31.9799995422		47.3699989319		27.8099994659	47.6800003052		37.7799987793		41.2799987793	42.8499984741	20.6399993896		35.9199981689		41.3300018311	102.349998474	11.529999733								32.25				32.2999992371
Link6101Reverse	61.0499992371	62.1300010681	47.4300003052	52.3199996948	39.9700012207	33.0	31.8999996185	31.8999996185	40.4000015259	40.4000015259	51.8300018311	47.3199996948		53.6199989319	67.6800003052	58.2400016785	42.3400001526	60.5699996948	47.3699989319	55.2299995422	36.4599990845		61.3600006104	54.7700004578		75.3899993896	44.6699981689	46.3400001526	60.0600013733			68.4100036621	74.6399993896	59.8499984741	62.1800003052		63.9000015259	50.8199996948	33.4799995422	12.2100000381				57.6300010681
Link8924Reverse	26.7000007629	25.2999992371	25.2999992371	45.7000007629	54.2000007629	54.2000007629	28.2999992371	58.5	52.4000015259	21.5	15.8999996185	12.1000003815	12.1000003815	31.5799999237	34.1800003052	23.2999992371	46.0999984741	10.1999998093	35.2999992371	33.5	34.7999992371	34.7999992371	39.8800010681	55.2999992371	55.2999992371	39.2400016785	51.5999984741	51.5999984741	40.4300003052	39.0800018311	32.8899993896	48.2999992371	48.2999992371	54.5	54.5	41.0	41.0	38.4700012207	29.0599994659	36.8300018311	40.2700004578	36.3699989319	34.1199989319	42.3699989319	41.8199996948	41.2999992371	31.1599998474		50.1800003052
Link9568	36.2999992371	49.2999992371	40.5999984741	41.7999992371	57.0999984741	58.7000007629	56.4000015259	53.7000007629	53.0999984741	58.4000015259	49.2999992371	57.2999992371	59.2000007629	44.5	52.7000007629	55.7999992371	55.4000015259	37.5	52.5	58.2000007629	51.5	63.5	40.5	40.4000015259	64.0999984741	56.7999992371	59.7999992371	61.0999984741	47.2000007629	62.9000015259	69.0999984741	38.7999992371	71.3000030518	71.3000030518	54.0999984741	52.4599990845	58.9000015259	57.5	53.5	53.5	57.0999984741	46.7999992371	68.4000015259	69.8000030518	69.8000030518	51.7400016785	59.2000007629		48.2999992371
Link5273Reverse
Link6383	30.3899993896	49.1599998474	32.3499984741	31.8999996185	31.8999996185	28.3700008392	43.7599983215	35.9300003052	21.8999996185	30.1100006104	23.5	32.4000015259	42.6399993896	18.1599998474	29.6499996185	27.4500007629	27.2399997711	29.5400009155	17.2600002289	29.2600002289	30.9699993134	28.7700004578	35.8300018311	33.6599998474		30.5599994659	29.5300006866	23.0400009155	34.4199981689	28.0699996948	35.8300018311		36.2700004578		31.75		40.5900001526	34.8499984741		47.8899993896		29.6599998474	42.2799987793	33.8300018311	41.4500007629	43.6800003052			26.5100002289
Link5917	29.3670005798	34.033000946	27.7999992371	31.7329998016	38.8330001831	35.3330001831	30.7000007629	31.2329998016	40.3670005798	35.5999984741	33.4329986572	40.8670005798	35.033000946	32.0670013428	36.2999992371	33.5	35.8330001831	39.6669998169	39.233001709	33.6669998169	33.266998291	36.0999984741	31.3999996185	35.766998291	30.2000007629	31.9330005646	36.9329986572	34.1329994202	39.766998291	34.0670013428	36.733001709	35.0	30.1329994202	29.2670001984	31.2670001984	42.466999054	37.3330001831	31.0669994354	35.7000007629	35.2000007629	43.7000007629	36.6669998169	35.4000015259	43.3670005798	35.1669998169	39.533000946	36.5		33.2999992371
Link7553	30.2549991608	22.7749996185	25.1149997711	28.9500007629	31.9500007629	27.4050006866	29.8999996185	29.8999996185	28.5249996185	23.3250007629	21.9750003815	28.9850006104	25.0200004578	31.125	31.625	26.5400009155	34.7900009155	18.4449996948	24.4650001526	31.9050006866	31.5300006866	33.7550010681	27.7299995422	23.4200000763	27.3500003815	27.7250003815	23.8150005341	35.6850013733	29.5750007629	14.404999733	29.9150009155	38.0999984741	38.0999984741	29.7000007629	28.5699996948	46.6699981689	31.7150001526	25.4200000763	35.1100006104	28.0499992371	31.2700004578	30.2600002289	26.0900001526	28.3299999237	31.8400001526	20.8199996948	33.7050018311		25.4249992371
Link11698																										36.0400009155
Link5395Reverse
Link3176Reverse	35.2000007629	23.1000003815	35.7000007629	41.2000007629	42.0999984741	24.3999996185	38.4000015259	67.0	42.0	107.0	40.9000015259	39.2999992371	27.2999992371	40.7999992371	36.2000007629	38.7000007629	43.7999992371	32.0999984741	35.5	24.2000007629	31.1000003815	31.3999996185	23.1000003815	59.0	32.2999992371	37.0	23.5	36.7000007629	25.5	43.7999992371	37.9000015259	51.2999992371	62.0	26.6000003815	33.2999992371	59.2999992371	37.9000015259	32.9000015259	33.2000007629	27.7000007629	63.7000007629	41.9000015259	49.9000015259	28.2000007629	55.5	61.7999992371	41.9000015259		49.0
Link11860	27.1700000763	26.8700008392	26.4099998474	23.6149997711	36.7000007629	24.8950004578	32.3899993896	34.1650009155	24.9249992371	30.1900005341	27.5	19.1849994659	34.6549987793	37.9000015259	37.9000015259	29.2600002289	45.2200012207	31.6200008392	28.6000003815	31.4799995422	19.4750003815	20.0499992371	26.4050006866	29.1299991608	16.5499992371	29.8700008392	30.8500003815	27.8250007629	28.3099994659	30.0149993896	28.2700004578	29.8999996185	25.6700000763	14.0430002213	37.5600013733	28.1100006104	27.0400009155	36.0400009155	30.3500003815	30.3349990845	38.1650009155	22.3700008392	21.4500007629	34.3699989319	25.2999992371	28.1399993896	17.1000003815		28.3349990845
Link11747Reverse	16.0450000763	17.3799991608	15.9200000763	18.0249996185	19.5750007629	15.3100004196	14.5799999237	15.5500001907	15.7749996185	16.1700000763	15.2349996567	17.2600002289	18.5	18.5	16.8649997711	17.8150005341	16.2099990845	13.6899995804	13.6850004196	17.4650001526	17.9150009155	19.8649997711	16.9050006866	19.2150001526	17.1800003052	43.4000015259	35.6500015259	18.8150005341	21.6949996948	23.4449996948	20.3600006104	17.1599998474	22.1000003815	18.4500007629	21.7950000763	20.9349994659	22.6000003815	23.2150001526	18.125	20.9249992371	21.2749996185	19.5249996185	21.1299991608	21.6000003815	20.0799999237	21.0	25.0550003052		18.7999992371
Link11747	18.8950004578	17.1599998474	16.8899993896	20.7250003815	19.2350006104	18.0450000763	19.6499996185	18.8950004578	19.7549991608	21.2350006104	18.6100006104	18.3449993134	24.5	21.7000007629	19.5750007629	24.1599998474	22.1499996185	20.4400005341	19.5499992371	17.7649993896	18.8700008392	19.2649993896	25.6100006104	22.0349998474	24.5949993134	27.5849990845	13.5500001907	17.8500003815	23.3150005341	31.7450008392	25.2000007629	27.2700004578	21.3250007629	21.5049991608	22.4500007629	33.5	27.7000007629	22.8950004578	21.8050003052	19.2549991608	26.6399993896	26.2600002289	24.0	24.0	18.5149993896	41.9049987793	30.6000003815		26.4300003052
Link10983Reverse											8.72999954224
Link9449Reverse	21.966999054	23.1630001068	25.952999115	42.0270004272	37.7369995117	19.5699996948	19.0170001984	21.9330005646	26.0	22.2999992371	22.466999054	23.1000003815	24.1499996185	20.5100002289	22.033000946	22.7129993439	25.75	27.1369991302	22.9869995117	15.6029996872	26.142999649	21.9330005646	21.9330005646	29.4330005646	28.2329998016	23.547000885	22.1900005341	27.4169998169	27.8869991302	22.6399993896	31.156999588	29.5100002289	31.0970001221	28.3330001831	25.3369998932	25.6630001068	26.7900009155	26.843000412	24.9869995117	30.8670005798	28.2600002289	29.8229999542	27.5030002594	27.4400005341	23.9470005035	25.0	19.4829998016		25.4599990845
Link6800Reverse	32.7999992371	41.9000015259	48.2000007629	29.3999996185	38.7000007629	35.7999992371	44.4000015259	25.7000007629	37.5999984741	37.0999984741	37.0999984741	28.7000007629	35.4000015259	50.2999992371	41.0	23.6000003815	33.2000007629	37.2000007629	37.9000015259	45.9000015259	30.3999996185	31.3999996185	43.0	48.0	48.7999992371	40.2999992371	33.4000015259	47.5	26.2999992371	26.1000003815	26.1000003815	46.9000015259	37.9000015259	35.2000007629	38.7000007629	41.5999984741	15.3999996185	32.4000015259	35.7000007629	48.7999992371	31.3999996185	26.5	47.5999984741	51.0	40.5999984741	50.4000015259	32.0		40.7000007629
Link4336Reverse
Link9229	34.5999984741	34.5999984741	30.5400009155	32.7200012207	35.3199996948	38.4000015259	24.8999996185	24.8999996185	40.7900009155	36.9799995422	33.6899986267	35.6100006104	25.1000003815	34.5800018311	40.0099983215	40.0099983215	38.8199996948	39.0699996948	38.2999992371	38.2999992371	46.1300010681	44.6199989319	39.2999992371	33.7799987793	30.4899997711	39.7200012207	34.5099983215	39.4900016785	46.8499984741	63.3100013733	41.4199981689	20.0300006866	38.2700004578	47.2799987793	35.5800018311	24.4699993134	29.8600006104	44.4300003052	39.7000007629	46.1599998474	40.0699996948	21.7299995422	38.1399993896	32.7999992371	47.8400001526	30.1499996185	39.0		34.6800003052
Link10512	24.3349990845	23.6979999542	22.0680007935	23.8530006409	20.9349994659	21.5699996948	21.0680007935	24.2479991913	21.077999115	22.5380001068	25.2749996185	25.142999649	24.0599994659	27.158000946	24.3150005341	24.218000412	25.1049995422	26.1599998474	21.2980003357	28.5580005646	24.1480007172	23.3850002289	23.2880001068	23.5400009155	24.3829994202	24.4200000763	26.5349998474	25.2600002289	25.7199993134	25.5	25.9549999237	27.8479995728	28.908000946	29.218000412	22.5230007172	25.6130008698	18.1550006866	24.6550006866	23.0100002289	26.7579994202	27.0079994202	25.4330005646	21.9249992371	25.218000412	26.5680007935	29.3780002594	21.1949996948		24.4930000305
Link3767	7.30000019073	45.7999992371	30.7999992371	24.2000007629	39.5999984741	23.1000003815	24.8999996185	23.7999992371	29.2000007629	34.2000007629	32.0999984741	24.1000003815	40.5	29.7999992371	18.6000003815	25.7999992371	29.6000003815	50.2000007629	31.6000003815	39.4000015259	23.1000003815	35.0999984741	26.0	19.7000007629	43.0	18.6000003815	30.3999996185	45.2999992371	39.4000015259	34.7999992371	56.7000007629	54.5	31.5	35.4000015259	35.4000015259	44.7999992371	35.5999984741	40.0	43.0	44.2000007629	44.2000007629	19.7999992371	23.0	23.0	46.9000015259	46.9000015259	44.2400016785		38.5999984741
Link7333	39.3699989319	41.7299995422	29.7999992371	44.3699989319	33.9199981689	37.5299987793	38.0900001526	37.3800010681	33.5200004578	43.8199996948	38.6599998474	38.0800018311	43.8400001526	36.7299995422	41.5200004578	42.4700012207	36.7200012207	40.7299995422	42.0900001526	43.4000015259	43.4000015259	44.2900009155	37.2099990845	42.7799987793	43.0099983215	45.8199996948	43.6399993896	44.4300003052	36.5200004578	41.0499992371	44.0400009155	44.1899986267	44.9000015259	44.5600013733	42.1699981689	46.6100006104	42.1500015259	40.3100013733	42.1599998474	42.7700004578	53.4000015259	53.4000015259	41.1800003052	42.4300003052	45.2000007629	42.9399986267	44.6699981689		47.4199981689
Link10607	32.0	52.5	55.1500015259	40.2000007629	35.8499984741	36.2999992371	33.2999992371	50.2999992371	46.5	40.2000007629	49.75	63.7999992371	32.4000015259	43.0999984741	47.5	37.0999984741	43.0	45.0499992371	44.8499984741	38.1500015259	35.6500015259	36.8499984741	37.7000007629	44.7999992371	46.5499992371	33.0499992371	45.5	37.4000015259	52.2000007629	42.9000015259	48.8499984741	44.0	45.25	42.2000007629	36.2999992371	36.2999992371	34.0600013733	43.3499984741	53.0999984741	38.5	45.4000015259	41.7000007629	31.1000003815	42.5499992371	41.7999992371	11.1000003815	45.5499992371		53.0999984741
Link4895Reverse	29.6000003815	38.5	32.0999984741	28.3999996185	21.8999996185	26.5	28.2000007629	31.2999992371	36.2999992371	47.4000015259	30.1000003815	38.0	31.0	26.5	28.5	33.5999984741	30.8999996185	28.3999996185	27.3999996185	31.6000003815	43.2999992371	38.7000007629	32.0999984741	34.4000015259	32.0	34.2999992371	27.5	28.5	32.2000007629	26.7000007629	33.0	38.5999984741	38.5999984741	33.5	33.9000015259	37.0999984741	31.2999992371	21.2999992371	37.7999992371	35.2999992371	24.5	34.2000007629	43.7999992371	30.7999992371	37.9000015259	34.2999992371	36.5999984741		27.6000003815
Link5629Reverse
Link11137Reverse
Link11094	35.1500015259	41.25	41.0	33.0	43.7999992371	43.25	44.4500007629	30.0499992371	38.2999992371	36.75	35.8499984741	33.6500015259	41.75	37.8499984741	41.75	47.4500007629	44.7000007629	47.1500015259	48.8499984741	40.5999984741	33.5999984741	34.5999984741	38.4000015259	32.9500007629	33.75	49.1500015259	34.7999992371	30.3500003815	45.3499984741	43.5999984741	39.6500015259	35.4000015259	38.0	34.4500007629	48.8499984741	51.4000015259	38.3499984741	46.5999984741	39.75	57.25	51.4000015259	53.3499984741	20.5	52.5	33.0499992371	34.5	41.7999992371		45.4000015259
Link9203	44.5499992371	33.4500007629	47.9399986267	40.6899986267	42.9300003052		48.6399993896	29.6100006104	22.3500003815	76.0999984741	31.7099990845	52.0999984741	47.6399993896	39.5699996948	39.1599998474				47.0999984741	47.25	37.9700012207	40.7200012207	37.9599990845	54.1399993896		37.9700012207	10.25	53.4700012207		42.1699981689	43.2200012207	52.8100013733		53.7900009155	69.5500030518	43.1100006104	62.4900016785	50.5200004578	71.6500015259		56.2999992371	37.8199996948	43.8199996948	53.3400001526			23.7299995422		39.9599990845
Link6365	53.3499984741	39.1500015259	37.9500007629	44.4500007629	42.5999984741	52.0	46.25	49.0499992371	49.0499992371	59.5	59.5	40.0400009155	52.2400016785	45.2999992371	42.8499984741	42.8499984741	46.9000015259	46.9000015259	54.1500015259	54.1500015259	50.25	53.7999992371	53.7999992371	45.2350006104	45.7299995422	41.7649993896	42.8650016785	30.1900005341	46.5499992371	51.9500007629	51.9500007629	49.5999984741	51.5	52.6500015259	47.9500007629	46.5600013733	47.9500007629	46.8050003052	59.7000007629	59.7000007629	49.4749984741	45.8450012207	48.4049987793	48.5999984741	48.5999984741	46.1100006104	32.3499984741		69.0999984741
Link6059
Link3694Reverse	25.5769996643	31.533000946	22.9699993134	32.6769981384	41.7999992371	39.2000007629	28.8199996948	34.0	36.3330001831	24.642999649	19.9200000763	25.1730003357	20.7999992371	29.547000885	24.8470001221	32.5200004578	32.9199981689	32.5499992371	27.9470005035	29.1000003815	34.5999984741	28.8600006104	34.8370018005	29.7099990845	29.4729995728	35.6100006104	40.6930007935	29.2730007172	35.5429992676	37.5029983521	24.7099990845	25.9799995422	30.8999996185	34.966999054	32.3470001221	35.5629997253	29.7800006866	30.3169994354	28.0629997253	24.5270004272	31.8999996185	33.0130004883	31.8299999237	35.797000885	28.3999996185	33.8769989014	36.3129997253		34.0670013428
Link7471	53.0	53.0	44.0299987793	46.2900009155	40.5699996948	54.4000015259	46.0	46.0	30.0	30.0	42.8800010681	42.4000015259	44.6100006104	43.1599998474	41.2400016785	43.4399986267	42.0600013733	45.7900009155	57.7999992371	44.7999992371	44.7999992371	41.2999992371	49.5999984741	43.5999984741	54.2000007629	54.2000007629	50.4000015259	50.4000015259	48.8400001526	43.7900009155	46.3499984741	44.4500007629	45.9099998474	47.9000015259	47.4000015259	50.2000007629	50.2000007629	45.6800003052	43.2400016785	37.4000015259	37.4000015259	52.4199981689	46.5200004578	44.1800003052	41.8400001526	47.8699989319	49.7400016785		49.0099983215
Link10836	28.8129997253	30.2000007629	29.3999996185	20.0	30.5370006561	33.2470016479	38.1069984436	33.7599983215	36.1529998779	33.2999992371	21.2329998016	37.266998291	36.3330001831	33.7270011902	24.4799995422	25.1000003815	25.5	27.702999115	31.0100002289	22.8999996185	18.6669998169	37.9000015259	33.033000946	33.1469993591	28.1870002747	22.0599994659	21.9400005341	30.5499992371	30.1630001068	42.2299995422	39.1100006104	16.6170005798	20.3670005798	35.3870010376	31.9500007629	30.9330005646	28.6200008392	35.0870018005	28.5370006561	27.8530006409	28.0569992065	27.7399997711	42.7200012207	43.5200004578	29.7269992828	27.9500007629	30.7770004272		20.0100002289
Link8698Reverse
Link5088	18.7800006866	11.0799999237	10.7700004578	16.5799999237	16.2999992371	16.2999992371	16.0499992371	13.6800003052	11.6999998093	11.6999998093	15.6999998093	15.6999998093	53.2000007629	53.2000007629	13.9899997711	18.1100006104	12.8699998856	10.8999996185	7.5	24.8999996185	24.8999996185	11.4600000381	10.9499998093	45.5	45.5	23.8899993896	19.1800003052	16.6900005341	29.3500003815	10.0900001526	14.1199998856	17.1900005341	20.7099990845	19.2800006866	13.1599998474	14.8900003433	22.3299999237	14.0	33.4099998474	12.3299999237	13.529999733	12.3800001144	20.4699993134	18.6599998474	12.4899997711	9.03999996185	9.13000011444		29.0
Link4362	37.7550010681	37.9700012207	35.3300018311	36.7000007629	35.7750015259	36.1100006104	33.6300010681	34.3349990845	34.5400009155	37.1850013733	36.0200004578	34.7099990845	37.7750015259	36.5950012207	37.8450012207	37.7700004578	38.2599983215	36.8149986267	32.3100013733	36.7999992371	37.5099983215	31.1399993896	36.3600006104	36.0400009155	30.9050006866	35.6650009155	37.9199981689	34.4650001526	34.1749992371	35.4550018311	38.2900009155	35.3600006104	38.4850006104	32.8650016785	36.4650001526	34.4249992371	33.4099998474	40.1500015259	32.2050018311	38.2649993896	31.2299995422	40.2249984741	35.4350013733	37.2200012207	38.7050018311	23.2350006104	30.9300003052		37.4150009155
Link3211Reverse	37.0999984741	31.2700004578	30.4500007629	36.0	36.0	39.4000015259	39.4000015259	32.4900016785	31.4200000763	39.7999992371	46.0999984741	43.2000007629	43.2000007629	20.2999992371	45.2000007629	41.2000007629	41.2000007629	31.6000003815	36.7999992371	25.8999996185	44.2000007629	44.2000007629	33.2999992371	33.2999992371	59.2000007629	47.0999984741	34.5	34.5	32.2700004578	38.2900009155	57.0999984741	57.0999984741	38.4000015259	38.4000015259	39.6300010681	33.8499984741	35.7400016785	34.2299995422	36.9799995422	30.8999996185	21.7000007629	21.7000007629	34.3199996948	33.3100013733	30.0	30.0	37.2299995422		36.1399993896
Link9034	56.5	56.5	52.0999984741	52.0999984741	44.1699981689	45.1500015259	43.9799995422	41.9500007629	44.5200004578	44.8699989319	59.5999984741	59.4000015259	70.4000015259	49.7000007629	67.0	67.0	46.8800010681	48.0699996948	63.2999992371	63.2999992371	47.4599990845	46.0900001526	47.4000015259	46.1500015259	48.6199989319	48.4000015259	47.7200012207	50.0499992371	47.5900001526	49.0099983215	50.8800010681	49.7200012207	46.5099983215	47.7700004578	50.0200004578	48.2900009155	48.9199981689	51.5299987793	52.3199996948	47.0699996948	50.2200012207	48.3899993896	45.0	52.3100013733	49.6300010681	49.1399993896	53.7999992371		46.2099990845
Link9090Reverse	22.5170001984	25.3899993896	20.1049995422	24.9230003357	25.2730007172	21.3250007629	19.8500003815	27.0170001984	22.1800003052	17.9899997711	26.5	17.375	25.857000351	26.047000885	25.7229995728	26.8400001526	31.0100002289	39.7700004578	28.125	34.3629989624	32.9630012512	26.7070007324	27.4750003815	30.3899993896	37.1699981689	22.9699993134	25.7399997711	24.9470005035	23.3729991913	31.0849990845	31.0	30.2049999237	29.5949993134	44.3400001526	28.4400005341		27.3600006104	23.1399993896	22.8670005798	20.0499992371	24.0200004578	23.8700008392			25.3099994659	23.4899997711	33.3499984741		41.5900001526
Link11457	32.4500007629	30.1000003815	33.7400016785	39.8699989319	37.1100006104	30.9599990845	32.7799987793	39.3499984741	30.8400001526	32.2099990845	38.0900001526	40.0400009155	35.1500015259	29.8400001526	31.9099998474	35.2099990845	44.2000007629	38.8600006104	38.9399986267	45.3400001526	40.5999984741	35.3199996948	27.1900005341	38.1100006104	35.1599998474	27.3099994659	28.3899993896	39.7200012207	36.9599990845	43.4900016785		41.2700004578	35.1199989319	42.7799987793	43.3899993896	37.5900001526	27.2900009155	41.0800018311	29.5599994659	28.75	36.9799995422	41.7400016785	31.7600002289	34.5400009155	14.4399995804	17.6900005341	38.0400009155		36.5
Link11518	45.2999992371	47.2999992371	51.7999992371	52.7999992371	50.0	47.0999984741	46.0999984741	46.0	38.7000007629	47.0	34.9000015259	43.7000007629	61.5999984741	53.5999984741	46.5999984741	44.2000007629	44.4000015259	53.5	56.2000007629	60.0	52.5	44.7999992371	44.7999992371	62.2000007629	62.2000007629	79.6999969482	80.0999984741	50.4000015259	34.4000015259	53.2000007629	61.5	40.5999984741	51.0	55.2999992371	55.2999992371	50.8300018311	51.1699981689	50.4000015259	41.5	64.3000030518	56.7000007629	33.9000015259	51.2999992371	51.2999992371	55.1800003052	78.3000030518	62.0		68.0999984741
Link9331Reverse	22.3600006104	25.6399993896	25.5900001526	27.4500007629	27.75	36.4599990845	20.4099998474		29.4799995422	30.6599998474	23.6599998474	28.8299999237	27.7600002289	31.9500007629	35.3600006104	29.9899997711	32.5200004578	29.5599994659	38.7900009155	56.9700012207	30.5100002289	38.7999992371		41.4500007629	37.5499992371	49.2599983215		33.75	28.0100002289	38.5900001526	26.2099990845		37.9900016785		23.2999992371	23.2999992371		30.4099998474	33.5800018311	11.5900001526	25.2000007629	41.4700012207	37.8499984741	38.1899986267		32.7000007629	43.0400009155		42.0200004578
Link8972Reverse										24.9099998474								29.6499996185																	31.4699993134						31.8099994659						29.1100006104
Link8972																																			38.0600013733		32.0499992371
Link10680
Link3006Reverse	16.8999996185	14.3500003815	21.8999996185	15.25	11.5500001907	15.1499996185	14.6000003815	16.0499992371	21.1499996185	14.25	15.8500003815	17.8500003815	16.6000003815	23.7000007629	26.2999992371	25.3999996185	23.5	20.8999996185	24.25	26.75	16.2000007629	20.25	25.2999992371	21.2999992371	20.7000007629	23.75	25.8999996185	25.8999996185	24.75	18.8500003815	24.25	20.5499992371	28.1000003815	30.3500003815	16.8999996185	34.2999992371	34.7999992371	24.2000007629	34.5499992371	17.4500007629	32.5499992371	32.5999984741	28.3500003815	24.8999996185	24.8999996185	28.6000003815	31.1000003815		42.9500007629
Link11130Reverse	18.0030002594	15.470000267	18.75	19.4729995728	15.6199998856	18.283000946	15.4169998169	18.4270000458	18.8330001831	15.7569999695	16.4799995422	18.093000412	11.5329999924	11.5329999924	15.843000412	16.5830001831	16.9270000458	17.6329994202	22.7329998016	20.7929992676	17.7800006866	18.392999649	18.3069992065	15.0369997025	16.142999649	30.3729991913	22.9930000305	20.6329994202	16.702999115	23.9599990845	24.4769992828	19.0900001526	20.0669994354	19.892999649	18.7329998016	17.6399993896	24.4200000763	26.4200000763	18.2399997711	17.4270000458	24.033000946	25.7269992828	17.9899997711	26.9230003357	26.8169994354	24.5669994354	21.7129993439		17.8500003815
Link7847	51.3400001526	40.4000015259	40.4000015259	53.6599998474	51.3499984741	54.4700012207	51.5900001526	56.7799987793	54.0499992371	58.2000007629	58.2000007629	53.2799987793	58.0499992371	67.9000015259	74.6999969482	74.6999969482	55.0600013733	36.5999984741	36.5999984741	50.2999992371	76.0999984741	43.2999992371	59.9000015259	59.9000015259	57.5999984741	57.5999984741	60.4900016785	54.2299995422	52.9000015259	81.0	63.9000015259	63.9000015259	64.0899963379	50.75	50.0099983215	52.1399993896	49.9599990845	61.2099990845	56.0600013733	62.0800018311	56.2400016785	63.4300003052	60.25	58.0600013733	62.4000015259	62.4000015259	50.3600006104		49.25
Link9581Reverse	37.0900001526	35.797000885	47.1669998169	40.0670013428	35.4000015259	35.4000015259	33.7000007629	36.233001709	43.966999054	41.266998291	41.266998291	39.783000946	38.2999992371	38.8930015564	41.0530014038	40.2729988098	37.4630012512	38.9129981995	34.7000007629	34.7000007629	43.0069999695	40.9230003357	40.8100013733	38.5130004883	45.516998291	42.6370010376	37.1469993591	42.8629989624	47.9970016479	46.216999054	45.0769996643	43.6399993896	40.1500015259	43.4630012512	45.4070014954	43.9599990845	40.966999054	38.9970016479	40.5229988098	38.3069992065	41.1699981689	41.3899993896	49.3670005798	47.5699996948	43.1269989014	40.6269989014	43.2929992676		37.8600006104
Link5788Reverse	78.7300033569	80.9499969482	68.0500030518	58.6399993896	74.3000030518	71.8300018311	61.4199981689	73.8199996948	84.2200012207	78.9000015259	76.4300003052	83.5400009155	80.9800033569	58.5600013733	68.0	68.6600036621	67.7900009155	88.1900024414	76.2099990845	53.0900001526	51.7299995422	85.4300003052	92.0500030518	83.1100006104	97.0699996948	50.0499992371	73.7200012207	29.6299991608	62.1300010681	87.9300003052	89.3799972534	68.9400024414	69.1699981689	54.3800010681	37.4199981689	90.3499984741	74.0999984741	61.5699996948	46.2299995422	89.2200012207	43.1100006104	99.3099975586	54.6199989319	63.9300003052	60.1800003052	32.1300010681	46.7799987793		87.3399963379
Link5953	49.5999984741	49.5999984741	31.1100006104	32.5699996948	34.4799995422	32.9799995422	34.6800003052	34.0800018311	31.8899993896	35.7000007629	33.9500007629	34.4000015259	33.3499984741	37.2000007629	37.2000007629	28.0100002289	36.4399986267	34.9000015259	34.5600013733	46.2999992371	25.1000003815	25.1000003815	37.7599983215	35.0999984741	23.5200004578	31.6000003815	36.5099983215	33.3699989319	45.1300010681	27.7999992371	27.7999992371	45.2400016785	30.5200004578	27.1100006104	26.4799995422	27.6000003815	38.9900016785	33.8100013733	38.3800010681	24.6000003815	24.6000003815	46.25	29.3500003815	35.5900001526	37.4599990845	34.5600013733	31.5100002289		27.0200004578
Link9767	69.9199981689	82.1500015259	77.4499969482	78.4199981689	76.2600021362	73.4599990845	82.3399963379	79.6999969482	83.8099975586	80.2200012207	76.0100021362	78.5400009155	79.4000015259	74.5999984741	74.5999984741	78.8700027466	82.3000030518	83.8600006104	74.9599990845	83.4599990845	93.3300018311	83.0299987793	82.2300033569	81.9400024414	82.7600021362	76.3000030518	85.0400009155	86.0299987793	84.0100021362	82.5500030518	78.5899963379	85.0800018311	88.0400009155	88.3199996948	83.7600021362	84.8799972534	90.0299987793	88.4700012207	87.2399978638	95.3000030518	78.3499984741	94.6299972534	89.8899993896	92.4800033569	109.5	109.5	87.6399993896		88.1600036621
Link11831	26.1499996185		27.9899997711	25.9349994659		28.7700004578	24.4500007629	34.2599983215	22.5100002289		11.0100002289	20.4130001068	23.8199996948	28.6200008392	32.9599990845	27.9599990845	34.5600013733	34.0999984741	27.8400001526	33.0499992371	31.8099994659	36.8600006104	36.7400016785	41.1300010681	36.5600013733	24.1700000763		11.279999733	19.3850002289	38.3129997253	38.6870002747	28.1499996185	19.9150009155		16.25		18.3729991913		38.2400016785	13.8500003815		41.1800003052	19.3099994659	28.4330005646		38.5400009155	33.9099998474		37.0
Link4600
Link8444Reverse	38.6199989319	33.8600006104	46.4099998474	31.3700008392	37.4300003052	33.2400016785	35.5	38.0900001526	29.9899997711	24.2299995422	36.4900016785	39.4900016785	36.3699989319	34.2099990845	40.7000007629	35.3300018311	39.1899986267	46.9500007629	35.3699989319	37.4199981689	29.5699996948	37.6899986267	40.4099998474	49.8499984741	41.0400009155	37.9300003052	23.6499996185	42.2799987793	33.4300003052	38.9399986267	32.9799995422	25.3999996185	42.2799987793	39.4900016785	32.2299995422	40.8600006104	36.5400009155	43.4399986267	28.9099998474	25.1000003815	37.0800018311	44.5499992371	43.5900001526		19.7999992371	40.7299995422	38.5900001526		40.6199989319
Link11726	23.7000007629	15.25	15.8900003433	18.2950000763	17.8999996185	24.0	18.0699996948	15.8800001144	14.095000267	15.3800001144	22.0200004578	37.2999992371	13.4499998093	27.6100006104	46.2999992371	18.2649993896	27.3999996185	21.8199996948	35.5999984741	14.7250003815	14.6649999619	18.1399993896	17.9099998474	10.2349996567	16.1749992371	15.8800001144	28.2700004578	19.5900001526	27.5	18.1849994659	15.3000001907	15.3000001907	28.7800006866	25.6550006866	38.7999992371	21.5	33.4000015259	42.0	42.0	19.0049991608	17.8999996185	18.2399997711	22.0900001526	31.5	36.2999992371	22.9799995422	28.75		25.7000007629
Link8762Reverse	16.7099990845	33.0499992371	38.0400009155	47.2900009155	37.2700004578	41.5	34.8349990845	45.0499992371	40.0499992371		61.7200012207		38.9900016785	29.9300003052	53.9550018311	50.1800003052	41.5649986267		38.2299995422		26.0400009155	33.8400001526	39.4599990845	48.4799995422	36.1269989014	42.3499984741	48.0400009155	42.4749984741	39.3800010681	31.4099998474	27.9249992371		17.5599994659				65.8799972534	59.1899986267	48.9500007629	51.3499984741	36.1199989319	36.5	51.0400009155				31.6100006104		51.9449996948
Link5887	30.7000007629	31.2999992371	50.5999984741	24.2000007629	34.2000007629	40.7000007629	41.5	33.5	30.6000003815	35.0	40.9000015259	21.7000007629	33.7000007629	27.6000003815	35.5999984741	26.8999996185	35.5	42.4000015259	40.0999984741	35.4000015259	49.4000015259	28.7000007629	30.6000003815	30.5	50.7000007629	41.2000007629	30.7999992371	22.7999992371	48.2000007629	38.5999984741	35.2000007629	50.5	40.5	34.2999992371	34.0	44.2000007629	31.2000007629	38.9000015259	36.4000015259	46.4000015259	39.7000007629	41.2999992371	32.5	23.0	41.0	36.4000015259	42.7000007629		50.0
Link11133
Link6056	57.5900001526	76.9700012207	81.9899978638	54.3100013733	68.9100036621	58.1599998474	83.1299972534	59.0099983215	52.3100013733	74.5400009155		78.5899963379	61.0999984741	82.1100006104		44.4500007629	62.5600013733		73.4400024414	59.5200004578	75.6500015259	41.7999992371	47.9300003052	68.9300003052	53.0699996948	57.25		68.8099975586	66.7799987793	62.8600006104	66.5400009155	25.2199993134	60.5900001526			64.4400024414		52.8699989319		83.9599990845		81.1900024414	77.5199966431	87.9499969482	65.2799987793		49.7599983215
Link6710Reverse	50.2999992371	42.0999984741	48.0	51.0	46.0	46.2000007629	49.2000007629	51.7999992371	48.2000007629	49.2999992371	50.2000007629	47.2000007629	51.9000015259	54.5999984741	54.2000007629	54.9000015259	51.7000007629	49.9000015259	57.7000007629	57.0999984741	54.2999992371	54.2999992371	52.2000007629	52.5	57.2000007629	52.5999984741	56.4000015259	47.7000007629	52.4000015259	53.9000015259	62.7000007629	62.2000007629	59.2999992371	52.7000007629	45.9000015259	41.0	52.7999992371	52.7999992371	48.9000015259	55.7999992371	61.4000015259	53.2999992371	49.5999984741	61.2999992371	67.0999984741	56.2999992371	57.7000007629		53.7999992371
Link11118Reverse	34.1599998474	26.8500003815	45.0929985046	37.3969993591	31.297000885	45.2299995422	41.1930007935	39.3400001526	34.7400016785	32.9799995422	37.6199989319	36.6599998474	46.7630004883	29.4729995728	30.9869995117	30.9400005341	48.3530006409	33.2799987793	41.6699981689	40.2999992371	40.2999992371	37.7000007629	44.5569992065	25.1000003815	25.1000003815	37.452999115	35.2229995728	30.2530002594	29.0569992065	25.8229999542	23.2000007629	23.2000007629	40.3470001221	45.9269981384	26.8269996643	48.1129989624	20.3999996185	20.3999996185	29.8169994354	33.297000885	36.2229995728	42.1800003052	44.033000946	35.9570007324	36.3530006409	38.5400009155	34.4799995422		42.0299987793
Link6468	54.3330001831	47.0999984741	41.6329994202	40.6329994202	39.3670005798	40.0	40.766998291	39.8330001831	39.8330001831	40.0999984741	41.466999054	45.466999054	32.3800010681	38.733001709	38.733001709	40.1769981384	41.2770004272	39.9169998169	35.3670005798	35.2999992371	39.533000946	37.6730003357	43.3170013428	42.8699989319	41.4599990845	45.7369995117	45.3400001526	41.9300003052	42.5670013428	43.5029983521	42.2400016785	43.7929992676	34.4029998779	40.5600013733	43.7599983215	39.0400009155	34.3870010376	42.7430000305	41.8370018005	41.5999984741	37.6469993591	34.9500007629	50.8330001831	48.3670005798	42.1129989624	37.8800010681	39.1529998779		46.4000015259
Link3585	20.9200000763	18.4400005341	20.5069999695	22.6669998169	19.5769996643	19.5030002594	18.343000412	22.3099994659	18.4629993439	19.9370002747	22.607000351	21.0769996643	20.1730003357	13.5469999313	14.3830003738	27.3799991608	21.702999115	17.2870006561	21.8799991608	18.6229991913	23.6550006866	15.1599998474	18.1369991302	24.4650001526	24.2199993134	18.6399993896	24.1599998474	22.9969997406	21.7129993439	26.9150009155	25.1499996185	24.3369998932	15.4469995499	25.6399993896	19.2399997711	20.4699993134	21.8400001526	24.7000007629	23.5769996643	21.1930007935	13.5769996643	27.2250003815	33.8400001526	24.1529998779	24.6970005035	24.6550006866	13.9549999237		21.6970005035
Link3406Reverse	23.3829994202	23.4899997711	23.952999115	22.9570007324	21.0069999695	23.2770004272	22.5669994354	23.8069992065	23.1170005798	23.1130008698	25.7569999695	21.4599990845	22.1329994202	21.8630008698	25.8600006104	20.4570007324	22.8199996948	22.1930007935	23.0030002594	21.716999054	27.7369995117	22.5769996643	25.1529998779	22.2099990845	22.8299999237	24.5	22.6399993896	25.2530002594	24.4869995117	24.3530006409	25.4930000305	23.1369991302	20.3799991608	23.2369995117	21.6200008392	19.6369991302	22.607000351	22.5230007172	24.6499996185	21.8600006104	22.4370002747	26.5669994354	23.0499992371	20.6399993896	22.9500007629	26.5769996643	23.0429992676		22.5900001526
Link11195	33.1689987183	33.8460006714	33.111000061	29.5380001068	32.3019981384	29.3869991302	29.4060001373	27.1149997711	26.4029998779	29.4029998779	30.0060005188	31.547000885	29.920999527	26.6830005646	34.9700012207	35.5099983215	30.7709999084	27.9899997711	30.0839996338	37.888999939	36.8400001526	33.9799995422	36.5890007019	35.8339996338	37.9970016479	29.4880008698	37.9710006714	36.452999115	29.2469997406	30.4200000763	31.1159992218	35.7299995422	30.591999054	32.7900009155	30.1499996185	29.5869998932	27.2609996796	26.232000351	27.4549999237	27.0879993439	29.2119998932	34.091999054	34.2529983521	33.7610015869	33.0589981079	33.5760002136	29.8239994049		33.3909988403
Link6250Reverse	43.9000015259	48.5999984741	48.5999984741	44.9900016785	42.7299995422	47.0400009155	44.6100006104	42.0400009155	46.3199996948	26.5100002289	46.3699989319	47.0699996948	49.6100006104	41.5900001526	48.7400016785	41.5900001526	39.6199989319	43.9700012207	44.0099983215	46.2799987793	46.0800018311	49.3400001526	46.1800003052	39.4000015259	39.4000015259	49.7000007629	47.2599983215	46.1100006104	37.9900016785	46.4700012207	45.9500007629	47.7999992371	47.0099983215	45.2000007629	46.2000007629	46.2000007629	44.9500007629	51.4199981689	43.0400009155	53.8800010681	34.2299995422	38.8600006104	48.5600013733	47.7700004578	36.5099983215	45.6899986267	44.8800010681		44.9000015259
Link9356Reverse		30.5650005341												19.5799999237									34.9300003052	5.11000013351		32.0900001526	49.2700004578														11.9250001907
Link12025	54.4199981689	51.6800003052	59.2299995422	55.4500007629	53.7700004578	50.8499984741	55.0499992371	44.7099990845	60.4799995422	61.3199996948	57.4700012207	51.25	49.6500015259	63.75	53.3400001526	59.1100006104	50.1199989319	65.4599990845	62.9300003052	55.2599983215	55.0400009155	61.4900016785	57.7799987793	62.6500015259	56.7599983215	59.25	60.8300018311	61.7700004578	51.5099983215	57.9300003052	51.6800003052	56.0200004578	49.4399986267	51.4500007629	52.6399993896	68.8399963379	63.2700004578	63.7700004578	65.7200012207	55.1100006104	57.3899993896	54.5299987793	48.3199996948	55.9199981689	72.2799987793	61.6699981689	50.9799995422		53.2200012207
Link9408Reverse	31.0400009155		55.3600006104		45.9249992371			22.1560001373	26.5869998932	32.4459991455	44.1370010376	55.7099990845		68.0159988403	39.4099998474	29.8700008392	21.5599994659	26.9200000763	39.2200012207	65.5500030518	38.9900016785	29.6830005646				7.63000011444		35.7000007629	23.5900001526	21.8850002289		26.0699996948	44.5600013733	26.6200008392	31.5100002289			50.9000015259	28.267999649	85.0100021362		23.8099994659		35.6300010681	29.9950008392	33.9269981384	27.6700000763
Link10425Reverse	41.7000007629	29.5200004578	20.6849994659	28.8999996185	30.5400009155	27.4950008392	31.7999992371	31.7999992371	31.0450000763	31.5100002289	30.8050003052	33.4850006104	30.3799991608	26.5300006866	31.6399993896	27.9799995422	26.8899993896	33.5349998474	25.2250003815	27.1200008392	30.9599990845	33.7599983215	28.9950008392	36.0099983215	33.1549987793	36.5800018311	31.6749992371	27.2299995422	18.7000007629	33.4799995422	34.8100013733	31.3500003815	35.3100013733	36.2000007629	35.6300010681	25.1949996948	37.4399986267	35.3199996948	32.8800010681	29.1650009155	37.4550018311	5.57499980927	31.2950000763		31.3250007629	34.1349983215	36.7150001526		30.3950004578
Link4330Reverse	86.0999984741	97.6999969482	83.1999969482	97.5999984741	104.800003052	92.0	75.6999969482	91.0999984741	94.5	81.6999969482	78.5999984741	101.300003052	76.5	83.5999984741	71.5	71.5	58.5	58.5	74.9000015259	40.4000015259	72.9000015259	77.5999984741	77.5999984741	75.3000030518	115.099998474	90.5999984741	73.0999984741	94.9000015259	87.0999984741	97.0999984741	86.5	77.8000030518	103.400001526	101.199996948	101.199996948	90.9100036621	109.900001526	60.2999992371	74.0999984741	102.099998474	100.800003052	83.5999984741	83.5999984741	86.1100006104	85.3000030518	83.8000030518	81.6999969482		127.0
Link10642	19.9599990845	21.9599990845	19.1000003815	18.8199996948	18.0300006866	18.2999992371	9.10000038147	9.10000038147	24.25	16.3500003815	11.8900003433	16.3999996185	19.2150001526	23.7450008392	23.2299995422	17.6000003815	29.9500007629	19.0499992371	11.6999998093	10.9750003815	15.8500003815	17.9400005341	25.0650005341	23.0400009155	24.4549999237	15.0749998093	16.9599990845	18.3799991608	12.4499998093	12.4499998093	14.3199996948	20.2649993896	18.2649993896	21.5100002289	19.5750007629	15.1750001907	18.2900009155	19.1949996948	21.1900005341	19.9799995422	22.8999996185	22.8999996185	15.3900003433	14.7650003433	13.1899995804	18.5200004578	19.0599994659		20.9249992371
Link9622	32.6399993896	46.5299987793	39.5299987793	47.9099998474	41.2099990845	41.9000015259	41.9000015259	36.3899993896	39.5800018311	49.5900001526	52.5	36.7000007629	36.7000007629	45.1100006104	46.9000015259	46.9000015259	47.3499984741	45.9000015259	56.9000015259	56.9000015259	34.0499992371	48.2599983215	44.3499984741	43.2700004578	36.4700012207	38.9300003052	52.2000007629	52.2000007629	31.0799999237	39.5600013733	49.9799995422	44.9500007629	49.7000007629	47.9799995422	42.5699996948	45.1800003052	44.9000015259	44.9000015259	42.0900001526	52.8899993896	50.7799987793	46.7999992371	53.5800018311	50.9399986267	55.7599983215	43.7900009155	46.1599998474		34.9700012207
Link10297
Link10547Reverse	7.51999998093	7.65000009537					5.15000009537		6.40000009537					7.57000017166				9.03999996185			5.48999977112	8.22000026703										9.19999980927	7.09999990463								7.94999980927
Link10547		7.11000013351									8.18999958038																	8.06000041962							4.30000019073
Link11694Reverse	31.6000003815	31.6000003815	61.5	63.7000007629	63.7000007629	34.9599990845	49.2000007629	49.2000007629	34.2900009155	41.5400009155	41.4099998474	34.1199989319	43.9000015259	43.9000015259	29.8099994659	33.1199989319	38.4500007629	46.2000007629	46.2000007629	33.8400001526	41.1100006104	40.7000007629	39.0099983215	46.5	46.5	38.9799995422	32.3899993896	43.1199989319	32.1399993896	36.25	37.5	41.7900009155	36.9599990845	32.5499992371	42.0499992371	32.0299987793	38.8300018311	45.9399986267	31.1900005341	54.9099998474	40.1599998474	34.9399986267	41.25	47.6500015259	43.6199989319	47.7099990845	35.9300003052		31.4599990845
Link5753Reverse	45.9000015259	41.5999984741	39.5	39.5	33.2200012207	34.3400001526	47.2000007629	47.2000007629	50.0	50.0	36.9599990845	36.3600006104	33.75	41.2000007629	41.2000007629	36.2599983215	51.2999992371	51.2999992371	36.7299995422	39.2099990845	40.5499992371	58.0	42.4000015259	35.5999984741	35.5999984741	39.3199996948	39.8499984741	39.4799995422	39.5	39.5	39.5299987793	39.4199981689	41.3699989319	32.7999992371	32.7999992371	41.9099998474	38.1899986267	59.7000007629	59.7000007629	39.6199989319	41.2799987793	42.7000007629	42.7000007629	40.5	40.5	41.7599983215	41.8899993896		56.2999992371
Link2869Reverse	33.0670013428	32.8330001831	34.3330001831	26.2929992676	27.7329998016	28.3330001831	29.2670001984	24.466999054	40.0	30.6329994202	34.266998291	28.6329994202	38.3670005798	32.6329994202	32.233001709	25.5669994354	36.0999984741	33.1329994202	35.233001709	42.0	32.266998291	40.2999992371	38.8330001831	40.3330001831	33.2999992371	31.3999996185	31.033000946	33.466999054	26.2329998016	30.2000007629	45.5	32.3670005798	34.9000015259	33.2000007629	36.0670013428	38.4329986572	38.4329986572	40.466999054	36.0670013428	39.733001709	40.5	37.2430000305	36.2999992371	39.266998291	33.766998291	27.8670005798	36.8670005798		37.4329986572
Link7292Reverse	89.4100036621	34.9399986267	15.1700000763	77.3000030518	77.3000030518	39.7400016785	28.3600006104	20.75	100.309997559	17.1499996185	53.5299987793	27.2299995422	19.2999992371	19.2999992371	23.2900009155	23.1599998474	21.5599994659	21.5	19.1700000763	62.5600013733	50.9099998474	42.8100013733	57.4300003052	25.2900009155	42.9199981689	24.9400005341	15.1899995804	37.3800010681	22.0	22.0	43.5499992371	98.7699966431	21.8299999237	72.2099990845	23.8400001526	68.3899993896	9.13000011444	25.7000007629	118.900001526	118.900001526	24.9599990845	43.2999992371	56.9399986267	112.099998474	118.0	118.0	121.519996643		35.0299987793
Link3543
Link5466	48.7900009155		37.5	54.5999984741	80.0400009155	79.8000030518		27.6700000763	44.7000007629						27.5300006866	68.5500030518	82.3899993896						83.1699981689	82.1600036621						72.0800018311		36.1300010681		39.9599990845	72.1999969482			31.0699996948	82.4400024414						36.8699989319
Link7777	30.25	65.9199981689	29.0599994659	31.9300003052	27.8099994659	39.7700004578	22.9200000763	31.9899997711	40.3199996948	23.1499996185		28.8400001526		43.6100006104			47.7200012207	28.5100002289	44.4700012207	35.5299987793	31.2000007629		41.3800010681		37.1500015259	29.75	30.8099994659		48.5	11.4200000763	29.6399993896	30.4799995422	27.8700008392				37.8499984741					34.1800003052	28.1900005341
Link11825Reverse	32.0849990845	45.7200012207	30.3899993896	38.4099998474	23.7299995422	36.1899986267	40.4300003052	38.2799987793	39.5	39.5	33.8450012207	22.3199996948	30.5100002289	32.25	26.6100006104	36.5999984741	29.9099998474	28.0699996948	31.5699996948	44.3899993896	35.0649986267	33.8800010681	32.9000015259	22.0200004578	37.0550003052	32.3600006104	45.7949981689		32.0099983215	41.6300010681	40.5499992371	36.4199981689	46.4799995422	40.0600013733	26.2049999237	29.5	23.9799995422	35.0099983215	40.6500015259		32.3549995422	33.0	44.0299987793	18.6149997711	20.5200004578	36.2400016785	38.5299987793		41.2900009155
Link10969	24.25	35.2000007629	37.9500007629	31.9500007629	43.3499984741	33.0	24.3500003815	42.1500015259	52.7000007629	40.4500007629	36.5499992371	33.8499984741	34.4500007629	36.8499984741	28.75	39.6500015259	33.7000007629	38.0	26.5499992371	46.2999992371	48.4500007629	32.25	51.1500015259	29.7000007629	32.75	31.7000007629	22.4500007629	22.0499992371	32.0999984741	30.6499996185	35.5	56.4000015259	24.75	23.6000003815	44.0	57.5999984741	60.4000015259	44.5	64.0	37.5999984741	45.2999992371	32.0499992371	40.25	46.8499984741	27.7000007629	64.1999969482	34.5499992371		31.2000007629
Link8587	44.9000015259	44.9000015259	32.7900009155	33.4199981689	35.2299995422	40.5	40.5999984741	47.4000015259	31.6000003815	27.1000003815	45.7000007629	42.0999984741	42.0999984741	44.0999984741	52.7000007629	30.0	30.0	48.0	48.0	36.2799987793	22.1000003815	22.1000003815	37.8100013733	32.5600013733	36.6300010681	35.3199996948	59.7000007629	59.7000007629	35.6599998474	39.5	35.1500015259	45.5	45.5	21.3999996185	21.3999996185	24.7999992371	24.7999992371	34.9799995422	38.4099998474	39.7599983215	38.2599983215	37.4500007629	35.8300018311	42.0299987793	37.5999984741	34.8199996948	45.8199996948		40.5
Link10493Reverse	21.1520004272	19.827999115	20.5820007324	23.0200004578	18.9300003052	21.3519992828	25.4939994812	23.5419998169	21.9759998322	20.517999649	21.0939998627	20.7000007629	19.3920001984	22.1000003815	22.1879997253	22.75	23.3600006104	22.9960002899	24.0160007477	23.0419998169	22.908000946	25.6399993896	23.7479991913	22.9239997864	22.9400005341	20.8460006714	23.3560009003	22.5300006866	22.0060005188	23.6779994965	24.3199996948	22.9139995575	22.3560009003	24.4880008698	24.7439994812	21.1299991608	21.2119998932	25.6100006104	32.8940010071	34.0419998169	22.9640007019	22.6019992828	19.672000885	23.7099990845	26.077999115	23.6959991455	23.9939994812		23.267999649
Link6169Reverse
Link9315						23.5300006866	23.6830005646			17.3899993896		25.5900001526	22.6499996185		22.2070007324	34.6100006104	44.4449996948	96.8799972534	31.6700000763		32.2799987793	49.3600006104		30.1299991608		115.760002136				24.7999992371	63.3050003052	38.7200012207		42.7700004578	31.0	26.9200000763				17.4099998474	52.8800010681			34.6899986267		62.0499992371
Link11036	19.3670005798	31.0230007172	18.5900001526	23.533000946	22.1800003052	23.5699996948	18.3729991913	24.0	19.9570007324	33.2569999695	24.0499992371	32.9430007935	25.2129993439	23.1229991913	27.8700008392	25.3869991302	23.6000003815	25.4829998016	25.3770008087	29.8269996643	23.8999996185	23.8999996185	28.5900001526	30.7070007324	23.3799991608	27.1000003815	27.3999996185	22.8269996643	22.6730003357	29.8470001221	25.8829994202	26.7999992371	26.6030006409	21.783000946	26.0629997253	26.2600002289	27.1399993896	25.7870006561	26.906999588	25.6130008698	23.7770004272	30.3500003815	25.5529994965	12.1330003738	12.1330003738	24.0	23.7700004578		27.2670001984
Link8927	34.3629989624	43.0299987793	34.4379997253	32.1800003052	44.8680000305	49.1749992371	49.1749992371	34.2379989624	30.875	34.0880012512	37.5050010681	38.4900016785	51.3330001831	55.0149993896	29.033000946	29.4799995422	41.1730003357	33.3250007629	36.7299995422	49.6329994202	41.4230003357	43.5880012512	38.0200004578	36.5250015259	32.9000015259	37.25	45.0400009155	34.6650009155	47.2150001526	32.125	32.375	42.8479995728	40.7779998779	41.8499984741	38.0530014038	34.7900009155	49.2050018311	37.6549987793	35.8779983521	43.283000946	41.375	56.8899993896	41.0379981995	52.9599990845	51.827999115	48.0950012207	35.9650001526		41.3030014038
Link10697	30.6329994202	27.4330005646	24.0669994354	27.6669998169	24.7329998016	29.6669998169	26.2000007629	21.1000003815	21.1669998169	25.966999054	14.5	18.7670001984	26.7670001984	28.8670005798	18.8670005798	25.7670001984	17.2329998016	30.3330001831	21.2000007629	25.2000007629	23.8330001831	21.966999054	30.1299991608	36.7470016479	19.6000003815	32.0	28.2329998016	23.1329994202	22.7999992371	24.6669998169	28.8999996185	33.0	22.6000003815	20.466999054	24.7670001984	33.5429992676	30.3330001831	36.2999992371	26.8330001831	25.033000946	25.0869998932	18.2999992371	39.1669998169	41.6329994202	41.766998291	29.5669994354	42.733001709		36.9930000305
Link8983												59.3699989319		29.7399997711			67.7399978638	34.3100013733		42.8800010681									29.0400009155		107.629997253					63.5299987793	49.0699996948					36.6699981689	28.2900009155
Link5226Reverse	66.3499984741	66.3099975586	19.7000007629	55.0	64.4000015259	64.4000015259	66.2900009155	45.9000015259	45.9000015259	68.5299987793	71.5100021362	56.7999992371	72.1999969482	80.1999969482	80.1999969482	66.75	73.0999984741	73.0999984741	69.5	69.5	69.8300018311	59.7000007629	59.7000007629	66.9800033569	67.0999984741	67.0999984741	67.7200012207	66.0999984741	58.2999992371	58.2999992371	71.5999984741	60.2999992371	49.0	49.0	63.9399986267	61.0	61.0	65.9400024414	63.1599998474	69.6200027466	65.1399993896	65.9300003052	56.0800018311	57.1500015259	63.9199981689	65.0	70.0		68.75
Link10243	25.7670001984	19.3029994965	24.033000946	24.033000946	25.533000946	34.5999984741	39.2000007629	39.2000007629	35.4000015259	35.4000015259	35.9000015259	38.7999992371	38.7999992371	39.7999992371	39.7999992371	28.8299999237	27.7269992828	23.0300006866	24.5	44.0	44.0	27.8999996185	28.7000007629	22.3670005798	33.7999992371	42.5	48.966999054	44.8230018616	39.2999992371	39.2999992371	32.733001709	32.733001709	43.9000015259	36.733001709	28.6130008698	32.3429985046	39.4000015259	39.4000015259	32.6500015259	21.2999992371	11.7670001984	11.7670001984	34.3730010986	44.6469993591	37.4000015259	37.4000015259	39.0999984741		33.0069999695
Link6792Reverse	42.75	43.2200012207	43.4099998474	44.9099998474	41.4199981689	56.0	56.0	44.5200004578	43.6800003052	45.2900009155	43.0900001526	44.8800010681	46.3400001526	46.5499992371	46.0600013733	45.9900016785	48.2000007629	46.1500015259	46.5200004578	47.2299995422	47.3199996948	47.7799987793	45.9099998474	44.2900009155	46.6100006104	47.3199996948	49.9099998474	49.1699981689	78.0999984741	78.0999984741	47.8800010681	46.7799987793	46.9000015259	46.9000015259	47.0800018311	46.4799995422	45.6399993896	48.0400009155	48.6399993896	48.25	48.25	47.9099998474	49.2000007629	48.2599983215	47.4900016785	47.5400009155	50.8800010681		46.7799987793
Link5130	42.8800010681	58.9000015259	58.9000015259	63.7999992371	54.0999984741	7.19999980927	80.0	65.6999969482	67.5	73.9000015259	85.4000015259	49.2000007629	49.2000007629	55.4000015259	66.9000015259	65.9000015259	65.9000015259	47.1300010681	47.9500007629	49.7099990845	67.0	67.0	52.5999984741	52.5999984741	44.7000007629	64.0999984741	70.5	70.5	51.7400016785	47.4399986267	48.8699989319	49.3100013733	54.7400016785	52.8600006104	63.2000007629	63.2000007629	46.9500007629	50.7999992371	50.7999992371	49.3600006104	48.0099983215	45.8899993896	48.4099998474	51.4700012207	53.8199996948	52.1500015259	52.0		74.4000015259
Link5204
Link11677Reverse	98.7399978638			70.3399963379	88.5100021362	79.4400024414		79.9700012207			100.190002441	98.1200027466	106.809997559	78.0999984741	82.8600006104	93.3799972534		104.129997253		94.25				105.720001221		64.8199996948		105.709999084			110.419998169	103.510002136						84.7099990845			86.8799972534
Link11415Reverse	24.0550003052	25.7749996185	26.4349994659	29.4400005341	32.7249984741	34.4000015259	30.7000007629	33.7999992371	33.7999992371	30.9799995422	23.9699993134	24.5499992371	27.6299991608	34.6349983215	29.2999992371	29.2999992371	27.3199996948	26.9899997711	33.4650001526	28.1049995422	23.8999996185	29.3500003815	30.4050006866	28.9850006104	27.8799991608	43.7000007629	43.7000007629	27.7600002289	27.8400001526	32.6150016785	33.1450004578	34.5	34.5	25.8099994659	30.5900001526	28.2999992371	20.7749996185	16.2000007629	16.2000007629	29.2999992371	25.3999996185	33.5050010681	30.9699993134	28.2450008392	31.7600002289	25.75	36.2400016785		40.2000007629
Link11415	33.6150016785	30.5300006866	29.9850006104	28.6149997711	28.8349990845	28.6849994659	36.0299987793	35.9249992371	24.6749992371	26.5699996948	32.75	32.75	26.2399997711	32.5149993896	25.6299991608	32.8199996948	32.3600006104	32.8250007629	31.4750003815	33.2900009155	30.1700000763	28.8799991608	29.8400001526	29.7099990845	33.0250015259	29.2900009155	33.9500007629	26.8050003052	34.7949981689	26.5900001526	32.0649986267	42.9500007629	42.9500007629	29.2549991608	31.0650005341	38.5849990845	31.9899997711	31.4449996948	28.6000003815	32.8800010681	33.0699996948	35.4249992371	36.6899986267	34.8849983215	27.1399993896	31.4750003815	30.9449996948		32.4000015259
Link9054Reverse	65.3000030518	54.0999984741	45.5999984741	52.2999992371	52.2999992371	35.2000007629	52.7000007629	50.4000015259	50.4000015259	56.2999992371	35.5999984741	47.2000007629	47.2000007629	42.6300010681	55.5999984741	49.7999992371	49.7999992371	45.6100006104	54.0	54.0	32.0999984741	61.0	61.0	43.6199989319	61.5	43.7999992371	43.7999992371	52.4000015259	32.2000007629	32.2000007629	47.6800003052	44.4099998474	45.2200012207	48.4199981689	53.7000007629	53.7000007629	52.5	52.5	45.4300003052	45.5	50.6800003052	50.3600006104	46.9900016785	47.3699989319	51.4500007629	45.7900009155	48.4599990845		44.1899986267
Link11677	106.319999695		95.3499984741	100.129997253	93.1299972534		99.6699981689	93.8799972534		94.9100036621							103.680000305							98.8300018311							111.120002747		102.309997559	99.8300018311	95.9199981689								86.0	99.8499984741
Link5162
Link5189Reverse
Link10102	22.2250003815	30.0499992371	22.3999996185	14.9250001907	24.75	18.75	28.125	27.5249996185	22.5499992371	30.4249992371	27.2999992371	20.7250003815	30.875	20.75	28.1749992371	26.3999996185	35.3250007629	32.875	22.125	26.3250007629	25.8999996185	36.2999992371	24.2999992371	28.6499996185	26.5	25.9249992371	23.875	27.5750007629	27.3500003815	24.9249992371	24.6000003815	26.2749996185	34.0750007629	29.3500003815	30.1499996185	26.3999996185	24.5249996185	30.25	21.7000007629	34.25	28.6749992371	28.5249996185	24.1000003815	27.7250003815	33.5499992371	40.5250015259	35.375		29.9750003815
Link10294Reverse	33.8300018311	30.6550006866	31.5400009155	30.4699993134	43.4000015259	43.4000015259	26.1399993896	25.8250007629	31.3600006104	76.0	76.0	33.6599998474	26.2350006104	25.7350006104	61.0999984741	39.7000007629	39.7000007629	17.3999996185	17.3999996185	33.9350013733	34.2249984741	31.9349994659	33.3699989319	26.2000007629	37.0999984741	37.0999984741	38.5800018311	34.6450004578	33.6150016785	35.2999992371	35.6850013733	91.3000030518	58.0999984741	58.0999984741	38.9150009155	24.3999996185	24.3999996185	36.1899986267	39.1749992371	37.1749992371	45.7000007629	45.7000007629	37.0	40.7849998474	42.4249992371	36.5750007629	35.5299987793		40.4700012207
Link5301Reverse
Link7763Reverse	73.9499969482	70.6100006104	46.6669998169	52.9900016785	92.3330001831	55.5449981689	43.7400016785	76.6999969482	43.5400009155	64.7699966431	58.5699996948	70.75	52.4150009155	59.1430015564	46.6469993591	63.6570014954	84.1269989014	106.949996948	76.1169967651	67.7699966431	74.327003479	68.2799987793	50.5400009155	63.6769981384	86.8700027466	44.7470016479	46.8069992065	72.172996521	47.9930000305	65.2070007324	46.7729988098	59.7999992371	65.9769973755	69.3229980469	83.9270019531		92.8099975586			84.8369979858	75.25	33.0699996948	51.1399993896	44.2999992371	85.8799972534	114.540000916	49.5099983215
Link2998Reverse	27.1919994354	27.1599998474	26.8600006104	29.1870002747	26.482000351	27.7800006866	32.216999054	32.1220016479	29.25	29.6469993591	28.7229995728	30.1180000305	28.6900005341	29.1000003815	31.2770004272	30.1849994659	29.6329994202	25.6000003815	27.0	38.4329986572	38.1879997253	32.0379981995	30.9880008698	18.5550003052	17.6130008698	25.7950000763	26.7749996185	26.6229991913	26.531999588	31.6000003815	31.6000003815	34.8619995117	32.5320014954	29.3999996185	29.3999996185	30.2450008392	33.1870002747	32.8370018005	35.6329994202	32.4169998169	32.6319999695	34.8330001831	32.3120002747	34.8219985962	37.0849990845	37.2579994202	34.7319984436		33.202999115
Link4796Reverse	27.6499996185	28.0	29.25	25.2000007629	27.7999992371	31.6499996185	28.5	30.0499992371	19.4500007629	36.2999992371	32.4500007629	31.6499996185	27.7999992371	29.2999992371	29.4500007629	28.8500003815	35.8499984741	22.7000007629	30.6000003815	33.8499984741	32.4000015259	31.8500003815	30.5499992371	33.9500007629	42.1500015259	45.9500007629	37.7999992371	19.5	33.9500007629	30.7000007629	21.2000007629	40.5499992371	30.0499992371	34.0	25.5	18.3500003815	18.0	34.0	29.9500007629	33.8499984741	40.0999984741	41.7000007629	42.2999992371	46.5	38.2000007629	38.2000007629	37.5		33.9000015259
Link11295
Link3123Reverse	33.7999992371	39.1699981689	35.6399993896	50.5999984741	50.5999984741	28.9850006104	38.3800010681	31.7849998474	35.5349998474	37.5299987793	31.7299995422	30.0550003052	38.5349998474	30.3850002289	31.3299999237	24.8099994659	36.6199989319	31.5499992371	35.4599990845	36.8800010681	21.2549991608	24.9449996948	37.9249992371	34.1100006104	36.3499984741	25.4300003052	30.6450004578	37.2750015259	32.5499992371	27.1800003052	32.3800010681	21.8549995422	31.2649993896	36.1549987793	46.8349990845	43.3499984741	42.7649993896	33.6800003052	33.6399993896	30.8600006104	28.0849990845	36.0999984741	19.4599990845	23.1599998474	42.8600006104	31.7749996185	33.1500015259		33.3250007629
Link6746Reverse	25.0499992371	22.7999992371	23.5499992371	26.75	20.8999996185	21.1499996185	31.5	24.3500003815	34.5499992371	33.4000015259	32.2999992371	27.1000003815	32.1500015259	42.0	35.4000015259	28.2000007629	37.0499992371	31.4500007629	27.0	33.6500015259	28.25	41.0	39.0999984741	32.3499984741	33.9500007629	35.9500007629	27.25	38.2000007629	38.4500007629	37.5999984741	37.3499984741	53.2000007629	37.25	35.0499992371	48.9500007629	51.2000007629	34.4000015259	35.4000015259	39.2999992371	42.5999984741	25.3500003815	42.2000007629	33.5	38.7000007629	39.2000007629	46.4000015259	37.1500015259		32.0
Link11050	21.9050006866	24.7250003815	29.9699993134	20.7999992371	25.9349994659	32.7949981689	19.9150009155	23.4500007629	19.7049999237	18.9449996948	19.7250003815	19.7099990845	28.0849990845	20.9549999237	19.6399993896	21.2749996185	23.5300006866	28.5	23.2999992371	25.9850006104	19.375	36.5900001526	19.8700008392	24.1900005341	15.6750001907	23.5450000763	21.8199996948	27.8250007629	28.1450004578	25.9300003052	25.7049999237	25.7700004578	27.0149993896	35.1949996948	22.7900009155	23.2399997711	26.0100002289	25.6550006866	19.2800006866	28.3500003815	23.6499996185	12.2600002289	21.9050006866	34.0800018311	31.5249996185	25.3600006104	30.8649997711		20.8899993896
Link5318	16.3400001526	16.4500007629	20.2999992371	19.8549995422	16.2150001526	19.0499992371	18.1049995422	22.3500003815	23.6900005341	21.3549995422	18.7299995422	19.2250003815	22.3600006104	23.7299995422	18.7450008392	21.3600006104	20.4449996948	17.7299995422	19.8500003815	21.2000007629	20.6749992371	20.0550003052	13.3100004196	20.6399993896	18.2700004578	19.4500007629	20.0699996948	17.4150009155	20.7199993134	19.9750003815	20.9850006104	20.1000003815	23.3500003815	22.3950004578	18.4050006866	16.2849998474	20.6499996185	22.6900005341	27.7299995422	19.0750007629	20.5400009155	17.875	18.5499992371	19.1650009155	26.3299999237	19.4150009155	17.8400001526		24.0499992371
Link11050Reverse
Link5318Reverse	20.0550003052	18.9150009155	19.7099990845	19.8050003052	19.3850002289	18.9599990845	19.7999992371	16.8199996948	17.5400009155	22.9899997711	26.4150009155	17.2099990845	22.1849994659	22.625	22.4349994659	16.3500003815	20.7450008392	21.7549991608	18.2900009155	20.6200008392	27.2999992371	18.9300003052	20.5	22.7000007629	18.8850002289	26.7600002289	19.7000007629	16.3700008392	20.4750003815	26.3700008392	18.1599998474	22.5200004578	20.1550006866	22.8799991608	24.8199996948	16.4899997711	18.7700004578	23.6499996185	22.3449993134	16.0100002289	24.875	22.5349998474	26.9650001526	22.2849998474	28.3199996948	36.7999992371	22.8700008392		21.4300003052
Link8524Reverse	32.8800010681		45.0499992371	47.9900016785	50.1699981689	33.7799987793	43.0250015259	30.75	52.2000007629	44.7299995422	33.0400009155	34.3349990845		51.1800003052		33.3300018311	38.3849983215		47.8400001526	35.9500007629			42.5299987793	39.4399986267	53.4900016785				34.8199996948	49.3149986267	36.25	41.5050010681		39.5849990845		12.7100000381	52.2900009155										43.9500007629
Link4978Reverse
Link3067Reverse	39.6669998169	31.3999996185	46.4000015259	37.5670013428	35.4329986572	48.466999054	34.0999984741	38.3670005798	32.5999984741	35.466999054	27.7000007629	31.6669998169	36.6669998169	44.4000015259	38.4000015259	43.766998291	36.2000007629	36.7999992371	45.5999984741	34.766998291	40.5999984741	36.3670005798	39.5670013428	38.033000946	36.3330001831	34.233001709	42.7999992371	41.5670013428	40.6669998169	40.0670013428	47.0670013428	46.5670013428	36.1329994202	35.1669998169	44.9329986572	51.9329986572	38.466999054	40.733001709	44.533000946	42.3670005798	34.233001709	47.9000015259	42.4329986572	53.1669998169	38.1329994202	44.2999992371	48.3670005798		40.2999992371
Link8039Reverse	44.3699989319																									40.4500007629
Link4848Reverse	21.6000003815	22.7999992371	31.2000007629	27.0	29.5	33.2999992371	37.4000015259	31.5	31.6000003815	29.7999992371	33.2000007629	24.5	36.2999992371	31.8999996185	43.9000015259	35.4000015259	38.0	39.0999984741	36.7000007629	31.8999996185	30.5	39.0	44.0	40.9000015259	35.0999984741	38.7000007629	36.2000007629	27.3999996185	38.0	35.5999984741	38.5999984741	34.4000015259	31.7999992371	30.1000003815	37.5999984741	32.5	42.0	40.5999984741	46.7000007629	49.9000015259	47.9000015259	45.5999984741	36.5999984741	32.4000015259	36.2000007629	34.0999984741	45.5		45.2999992371
Link4848	23.6000003815	23.3999996185	19.1000003815	19.2000007629	24.5	19.3999996185	19.7999992371	20.7000007629	30.6000003815	21.0	28.3999996185	19.7999992371	21.7999992371	24.7999992371	23.2000007629	25.3999996185	19.2999992371	23.2999992371	21.0	22.7000007629	21.8999996185	29.2999992371	23.6000003815	27.0	21.2000007629	24.7999992371	23.7999992371	25.7999992371	24.6000003815	25.7000007629	28.6000003815	26.5	33.4000015259	29.7999992371	19.6000003815	27.3999996185	40.2000007629	23.0	20.1000003815	17.2999992371	26.0	24.8999996185	19.3999996185	34.7000007629	24.6000003815	30.8999996185	39.7999992371		31.5
Link8197	20.3150005341	27.5699996948		27.6770000458	91.9300003052	81.8600006104	21.8299999237			19.1599998474	20.8500003815		30.7800006866	36.2200012207	19.1049995422	30.1800003052	34.5600013733	26.1700000763		24.7099990845		48.9000015259									31.4330005646						43.266998291			34.6850013733	33.0499992371					21.5100002289
Link4978	61.3349990845	63.8549995422	59.7299995422	71.3349990845	62.7999992371	58.5499992371	57.3400001526	63.4350013733	66.0199966431	64.5849990845	57.0400009155	64.3150024414	62.1850013733	58.7750015259	63.1699981689	69.7050018311	56.9700012207	66.4850006104	56.9150009155	61.1850013733	63.7449989319	69.2099990845	59.6699981689	56.6549987793	58.3400001526	57.1899986267	62.3499984741	59.7900009155	60.9850006104	61.4150009155	67.1149978638	65.5849990845	67.1050033569	54.6800003052	60.2350006104	52.8149986267	58.4949989319	66.8899993896	63.8499984741	61.6699981689	62.3899993896	70.1350021362	64.5749969482	65.4649963379	68.8799972534	59.3849983215	85.8000030518		73.7750015259
Link8867	39.625	43.2000007629	40.9000015259	39.1599998474	45.7999992371	28.6499996185	40.75	40.75	39.2849998474	44.4000015259	43.5	35.7999992371	35.7999992371	42.1800003052	36.9249992371	40.1650009155	35.5999984741	35.5999984741	37.8400001526	40.6699981689	40.1749992371	42.8499984741	27.1499996185	27.1499996185	38.0099983215	40.2649993896	37.5499992371	31.9750003815	37.9900016785	37.0	38.2000007629	21.3500003815	16.75	22.7099990845	48.2449989319	41.3349990845	45.3250007629	28.6450004578	28.8250007629	42.1399993896	27.5450000763	30.0	30.0	31.3250007629	31.9750003815	38.2449989319	41.0900001526		42.2099990845
Link10286Reverse	18.375	16.5750007629	15.0	15.6750001907	14.6999998093	19.3999996185	18.8250007629	22.4750003815	14.875	20.8500003815	16.7000007629	21.2999992371	18.9500007629	18.3999996185	24.6000003815	23.2250003815	25.3999996185	19.1749992371	19.3500003815	21.3999996185	24.4500007629	16.4750003815	20.0499992371	18.125	19.3999996185	26.4750003815	20.7999992371	22.7999992371	23.625	21.5499992371	22.0750007629	20.2250003815	25.0499992371	22.8500003815	24.625	27.3999996185	29.25	31.6000003815	33.5	22.1749992371	36.2249984741	27.1000003815	31.9750003815	35.1949996948	32.625	31.6499996185	36.108001709		37.2000007629
Link9183	31.625	29.3999996185	35.9150009155	30.6149997711	33.5800018311	28.0049991608	32.3600006104	33.5149993896	36.2400016785	34.4350013733	37.6450004578	32.2949981689	34.0349998474	30.5750007629	32.2599983215	39.5449981689	41.9199981689	33.7299995422	40.0	40.0	36.6699981689	34.4000015259	31.2099990845	32.4150009155	38.0349998474	29.8449993134	33.1100006104	38.7550010681	34.6650009155	35.0950012207	30.0599994659	32.5499992371	35.0149993896	35.2550010681	38.9850006104	33.9399986267	26.7000007629	31.7950000763	37.0400009155	37.2299995422	34.8950004578	34.3650016785	40.5499992371	33.0	33.6949996948	30.6700000763	29.6450004578		23.7600002289
Link12176	28.6000003815	36.5	33.4000015259	40.5	39.5	44.9000015259	55.5999984741	26.7999992371	59.9000015259	45.2999992371	34.4000015259	51.7999992371	38.2000007629	54.0999984741	42.7000007629	42.7000007629	41.7000007629	52.2999992371	50.4000015259	57.2999992371	38.9000015259	47.4000015259	50.2999992371	10.3999996185	53.7000007629	60.7000007629	57.5999984741	57.5999984741	57.0	53.7999992371	53.7999992371	63.4000015259	52.7000007629	63.0999984741	38.2000007629	58.7000007629	56.4000015259	44.4000015259	44.4000015259	51.0499992371	61.5	61.5	22.1000003815	22.1000003815	47.5	47.5	60.4000015259		54.2000007629
Link10168	23.7700004578	21.2800006866	17.5	15.1000003815	32.0999984741	32.0999984741	9.30000019073	20.8999996185	20.8999996185	24.1000003815	24.1000003815	26.1100006104	25.4200000763	25.7900009155	22.1499996185	22.2000007629	15.5	15.5	28.5599994659	24.6700000763	30.0	30.0	19.3099994659	25.6299991608	27.0100002289	23.5300006866	17.3999996185	28.3999996185	28.3999996185	27.0	26.0499992371	25.25	26.3899993896	24.3400001526	27.9099998474	19.7299995422	22.7299995422	26.8700008392	24.2800006866	26.2999992371	12.2600002289	27.0400009155	23.5100002289	21.3600006104	25.5799999237	29.3500003815	26.7299995422		22.2099990845
Link3005Reverse	21.0	20.7999992371	22.4500007629	19.8500003815	18.6499996185	22.5	20.0	31.5	28.6000003815	19.6000003815	19.6499996185	23.7000007629	26.6000003815	19.8999996185	26.7000007629	26.3999996185	24.7000007629	24.8999996185	21.75	24.75	27.3999996185	23.3500003815	32.0	28.0	27.9500007629	25.2999992371	29.3500003815	33.7000007629	26.1000003815	30.9500007629	31.8999996185	24.9500007629	35.4500007629	29.5	26.6000003815	28.8999996185	27.2999992371	23.5499992371	39.9000015259	18.5	23.5499992371	33.4500007629	40.8499984741	26.5	23.1000003815	23.75	36.7999992371		29.0499992371
Link11564	20.7600002289	20.7569999695	18.5729999542	18.1030006409	21.1900005341	23.4470005035	22.2800006866	22.0400009155	20.4270000458	21.8770008087	21.8330001831	20.7569999695	22.2000007629	19.9500007629	23.906999588	59.6669998169	57.1370010376	23.0230007172	24.8029994965	24.6499996185	23.216999054	30.4370002747	29.6499996185	24.843000412	24.7870006561	26.0170001984	25.0769996643	25.6700000763	25.783000946	25.2000007629	26.3770008087	28.1100006104	24.6369991302	25.2369995117	24.7099990845	24.3369998932	24.9629993439	24.297000885	26.2430000305	27.7730007172	24.9330005646	23.8470001221	25.2900009155	25.5230007172	27.4829998016	26.0729999542	27.1870002747		22.4570007324
Link3005	31.1499996185	31.1499996185	26.4500007629	30.9500007629	31.4500007629	16.2000007629	23.3500003815	27.4500007629	40.4000015259	31.3500003815	23.0049991608	24.5	36.0	19.8999996185	26.1000003815	31.75	44.0	28.7999992371	28.8999996185	26.5499992371	30.8500003815	26.6000003815	36.0999984741	30.3500003815	25.2999992371	40.75	32.5	26.5	33.5999984741	40.0999984741	29.7000007629	14.5	35.5	30.9500007629	27.8999996185	27.8999996185	19.8500003815	42.0499992371	29.7000007629	32.9500007629	17.4500007629	34.0999984741	35.4000015259	35.4500007629	41.5	41.5	31.5699996948		41.0999984741
Link11566	34.8300018311	33.5	29.9099998474	42.0400009155	28.7099990845	30.7399997711	29.25	29.4699993134	33.2999992371	27.8899993896	54.6599998474	26.8999996185	31.2099990845	27.2299995422	54.8100013733	35.9700012207	29.7900009155	39.4000015259	31.3899993896	88.9700012207	32.7400016785	38.4300003052	32.2200012207	30.7000007629	29.4300003052	35.5600013733	31.8500003815	36.4300003052	29.1399993896	32.7400016785	15.6400003433	30.0	34.6399993896	28.7299995422	25.3700008392	32.8199996948	52.9799995422	30.7700004578	31.4699993134	33.0800018311	35.1599998474	17.6599998474	29.6100006104	32.2799987793		23.8999996185	28.0900001526		44.4099998474
Link11566Reverse	58.2299995422	92.5999984741	92.5999984741	56.6100006104	32.4399986267	88.9100036621	65.8000030518	54.3499984741	72.0599975586	59.0699996948	87.3499984741	76.4300003052	37.4000015259	50.8499984741	53.0999984741	49.1399993896	94.5500030518	79.0800018311	78.2900009155	82.5100021362	97.1399993896	61.3199996948	27.4699993134	57.3300018311	31.0	58.3100013733	50.9099998474	71.6999969482	94.3000030518	58.8699989319	77.2399978638	77.75	74.2699966431	40.8699989319	55.9199981689	30.1200008392	50.4900016785	66.1500015259	28.7299995422	75.3700027466	73.5500030518	95.6999969482	95.6999969482	75.7799987793	50.6699981689	75.2799987793	100.129997253		63.5600013733
Link3357Reverse	29.5869998932	19.9500007629	23.0100002289	34.8730010986	30.2070007324	26.716999054	27.2099990845	29.8029994965	35.3530006409	28.8999996185	29.6730003357	22.8829994202	35.7999992371	24.2000007629	28.2070007324	34.75	32.3600006104	25.343000412	24.1669998169	32.3499984741	26.9769992828	32.6500015259	33.5999984741	31.3199996948	36.0999984741	30.7000007629	27.5	36.6500015259	33.1669998169	30.9500007629	28.3500003815	19.2369995117	44.5999984741	35.5999984741	35.4500007629	35.4500007629	35.1500015259	36.6500015259	36.6500015259	44.0	30.8500003815	46.8499984741	46.8499984741	32.1899986267	31.156999588	36.4249992371	37.8829994202		39.9000015259
Link4808Reverse	20.1000003815	18.2999992371	24.1000003815	19.1000003815	19.7000007629	16.2000007629	24.0	19.1000003815	22.7000007629	25.6000003815	25.7000007629	16.7000007629	23.5	22.3999996185	24.5	26.0	17.1000003815	24.8999996185	24.7999992371	24.0	27.2000007629	24.2000007629	17.8999996185	17.2000007629	29.7999992371	15.1000003815	24.5	14.8999996185	18.6000003815	16.2000007629	14.8000001907	22.0	28.6000003815	23.2999992371	23.7000007629	29.8999996185	19.7000007629	20.7999992371	30.7999992371	30.7999992371	25.7999992371	28.1000003815	30.2000007629	24.5	23.6000003815	24.8999996185	27.7999992371		20.1000003815
Link9378Reverse	34.7099990845			21.5900001526	33.7599983215	32.7999992371		16.0300006866					15.2100000381	18.1599998474							101.010002136				34.9129981995					66.2900009155	39.6199989319		54.0200004578					19.0100002289
Link10828Reverse	27.1000003815	26.2049999237	25.0499992371	25.0499992371	27.1599998474	26.75	27.0349998474	29.8150005341	42.0	42.0	30.4899997711	29.5450000763	32.4000015259	32.4000015259	28.8150005341	21.5349998474	22.4699993134	32.2000007629	32.2000007629	29.3549995422	30.2199993134	27.8299999237	30.3999996185	22.25	22.1200008392	31.0049991608	33.1749992371	33.5750007629	28.4449996948	30.875	26.9300003052	31.5900001526	29.8999996185	27.8999996185	39.25	43.4199981689	33.0349998474	23.5699996948	31.2749996185	33.4199981689	33.6949996948	24.2999992371	24.2999992371	28.0100002289	31.6599998474	26.2999992371	26.2999992371		36.9799995422
Link3357	33.1129989624	33.2000007629	35.233001709	35.033000946	29.5769996643	25.797000885	35.233001709	39.966999054	36.9029998779	32.8600006104	25.9599990845	34.4500007629	35.533000946	34.733001709	35.466999054	29.1870002747	35.7900009155	28.6529998779	28.1499996185	34.8499984741	37.7729988098	35.7000007629	28.5	21.6669998169	28.093000412	32.4029998779	34.9900016785	35.6599998474	34.3800010681	36.5670013428	34.233001709	32.4869995117	27.8330001831	27.8330001831	34.4070014954	36.483001709	31.5200004578	33.6329994202	40.2799987793	37.1100006104	50.3330001831	43.9329986572	37.4329986572	37.5429992676	40.0069999695	35.3499984741	34.952999115		36.8069992065
Link11654Reverse
Link11053Reverse
Link5594				33.5999984741		46.7400016785			35.1500015259								83.7300033569		86.5699996948		61.2599983215	45.7599983215	47.4099998474	48.4000015259	92.5899963379		83.7600021362		65.2799987793	65.8499984741			66.4499969482		49.2400016785		67.2600021362		52.9500007629
Link11654						89.0899963379		42.3300018311
Link9375																	44.1399993896			42.5900001526																		49.5900001526									41.7900009155
Link11310Reverse
Link9176Reverse	47.0	40.7000007629	40.7000007629	36.6549987793	43.0	40.5	37.1500015259	43.0999984741	39.0	46.0999984741	37.5	46.0499992371	46.0499992371	36.7400016785	41.2000007629	35.5999984741	46.7000007629	48.0	42.0	48.9000015259	48.9000015259	37.2550010681	37.4900016785	35.4500007629	35.4500007629	36.7799987793	39.8199996948	38.6599998474	38.6899986267	39.2050018311	38.2649993896	47.7999992371	47.7999992371	36.1500015259	36.1500015259	39.5200004578	37.375	43.4000015259	43.4000015259	39.9300003052	40.0600013733	39.7150001526	38.5499992371	35.9350013733	39.9199981689	37.6349983215	40.8100013733		38.0849990845
Link8356			43.9399986267	22.6399993896			31.4200000763	49.2299995422	39.25		30.3099994659		39.3600006104	28.1900005341		42.2599983215			34.6199989319	49.7099990845	42.2599983215		33.7999992371				50.0299987793				45.2099990845	50.2200012207	43.1399993896	29.4200000763	35.3400001526						34.1100006104		47.3100013733	24.8199996948	41.2599983215	39.6800003052			12.1599998474
Link9678Reverse	51.9199981689		36.4249992371	16.6800003052	39.2900009155	48.5400009155	34.4399986267	56.5699996948	59.8100013733	40.7000007629	46.4550018311	11.5900001526		58.0099983215	33.8699989319	35.5099983215	45.7000007629		61.1699981689	35.8499984741	39.5299987793	44.4399986267	52.4900016785							38.7200012207	36.9650001526		38.75			60.3300018311						56.9300003052		71.5250015259	43.5999984741	48.3800010681
Link11429Reverse	43.6599998474				34.25			43.3899993896	47.8300018311		31.6200008392			44.3499984741				26.6700000763				37.2299995422	46.1300010681		39.7400016785							43.0699996948	38.5600013733	35.6500015259				80.3600006104	35.0200004578		28.3600006104			35.2099990845	29.1599998474	50.4799995422
Link11303Reverse
Link6165	56.4300003052	58.4300003052	56.1100006104	56.0900001526	48.5999984741	46.2000007629	46.2000007629	46.2999992371	51.4000015259	43.0	65.5999984741	65.5999984741	64.4000015259	46.2999992371	46.2999992371	57.4700012207	49.2000007629	65.9000015259	65.9000015259	48.2000007629	40.2000007629	51.5999984741	52.4000015259	119.599998474	119.599998474	58.0400009155	59.9500007629	61.2999992371	55.4000015259	62.4000015259	48.2999992371	48.2999992371	60.0999984741	57.0299987793	52.7299995422	56.5	56.5	59.2999992371	42.5	42.5	68.0999984741	68.0999984741	47.0999984741	47.0999984741	58.5999984741	57.6199989319	55.5		65.6999969482
Link9465Reverse	31.1000003815	21.7999992371	32.5999984741	27.1000003815	35.5	36.7999992371	43.4000015259	33.4000015259	34.5	33.7000007629	32.2999992371	35.9000015259	38.4000015259	36.0	31.3999996185	32.5999984741	38.0999984741	28.2000007629	29.7999992371	26.8999996185	30.7000007629	26.2999992371	38.7999992371	49.5	27.5	37.4000015259	38.7000007629	51.0	42.7999992371	38.7000007629	36.0	51.4000015259	52.7000007629	30.2000007629	35.5999984741	37.5999984741	40.9000015259	28.7000007629	47.0999984741	47.0999984741	58.5	34.7999992371	41.5	31.2000007629	41.4000015259	27.7000007629	27.7000007629		40.9399986267
Link8674Reverse
Link3149Reverse	32.5499992371	32.2000007629	26.3500003815	21.2000007629	37.8499984741	28.2000007629	26.25	28.9500007629	26.9500007629	27.2000007629	26.6499996185	36.3499984741	29.0499992371	52.0499992371	32.25	31.75	27.75	27.75	30.0	33.0	26.6000003815	21.8500003815	30.8500003815	31.25	28.7999992371	30.1499996185	29.7000007629	25.9500007629	25.8999996185	36.0	37.5999984741	33.9000015259	42.0	37.1500015259	40.7999992371	32.4000015259	38.4500007629	35.1500015259	26.1000003815	33.0	17.5	40.4000015259	34.9500007629	28.1499996185	44.0	26.6499996185	35.0999984741		28.7000007629
Link7585Reverse	22.1800003052	52.6699981689	27.0200004578	43.7299995422	28.9699993134	29.5499992371	52.5	52.5	53.0999984741	28.8600006104	47.0999984741	47.0999984741	37.8300018311	28.8600006104	30.6100006104	20.7600002289	20.6900005341	45.4300003052	29.0200004578	39.0699996948	19.9699993134	41.1800003052	30.0200004578	36.1500015259	35.0200004578	45.0200004578	44.8600006104	60.9700012207	42.0800018311	46.5099983215	57.9099998474	15.8400001526	37.4099998474	45.5900001526	57.9799995422	34.0299987793	38.3499984741	44.8600006104	41.7599983215	32.9900016785	46.9399986267	29.0900001526	49.8199996948	53.25	39.1399993896	33.4599990845	41.0200004578		8.01000022888
Link3054	18.75	27.6499996185	28.5	25.3500003815	20.6499996185	17.0499992371	14.25	25.2000007629	20.5	23.6499996185	26.0	26.9500007629	17.4500007629	26.3999996185	22.3999996185	26.3500003815	22.5	19.7000007629	20.4500007629	20.4500007629	22.2000007629	21.7999992371	21.5	28.1000003815	23.2000007629	22.6499996185	26.75	28.1000003815	33.5999984741	20.7000007629	24.6499996185	24.75	23.4500007629	23.8500003815	22.0499992371	23.7000007629	28.2000007629	27.7999992371	27.8500003815	24.5499992371	39.25	28.75	17.3500003815	21.3999996185	8.64999961853	24.2999992371	17.2000007629		26.5
Link3183	26.0499992371	25.1499996185	20.8500003815	32.2000007629	25.0	26.4500007629	23.3500003815	24.7000007629	28.9500007629	26.7000007629	26.2999992371	34.25	26.5499992371	31.3999996185	28.75	24.1000003815	26.3500003815	32.1500015259	28.2000007629	26.1000003815	28.3999996185	23.75	21.8500003815	31.9500007629	39.2999992371	24.3999996185	33.0999984741	26.3999996185	30.1499996185	35.9500007629	25.5	44.4000015259	41.7999992371	37.5999984741	26.0499992371	27.8500003815	27.8500003815	17.7999992371	32.25	28.7000007629	23.5499992371	20.5	18.2000007629	30.75	26.5	35.5	30.2999992371		24.0
Link10866Reverse	10.8299999237
Link9270	13.6000003815	44.1699981689	42.0400009155	55.2999992371	26.6000003815	45.2000007629	45.2000007629	43.5800018311	40.5999984741	39.4000015259	39.4000015259	43.25	17.1000003815	28.2000007629	25.8999996185	21.6000003815	21.6000003815	45.7999992371	46.3199996948	27.7999992371	11.0	13.6000003815	13.6000003815	42.3899993896	48.8100013733	56.7999992371	56.7999992371	48.3100013733	46.7700004578	36.0999984741	36.0999984741	47.2000007629	46.9099998474	45.9700012207	35.7999992371	35.7999992371	44.0400009155	44.2299995422	51.5	24.0	48.5999984741	48.5999984741	41.2999992371	45.0	45.0	42.2200012207	44.6399993896		35.2000007629
Link7720Reverse	28.6200008392	33.5950012207	35.1800003052	30.6800003052	26.7150001526	35.7350006104	26.2649993896	34.8149986267	48.0400009155	32.3050003052	29.9699993134	32.8899993896	37.1599998474	34.7350006104	33.2400016785	28.2849998474	56.9799995422	32.4749984741	36.9049987793	33.3100013733	34.8849983215	32.6800003052	31.2950000763	34.3250007629	37.75	52.4449996948	27.75	29.3400001526	49.5299987793	32.1599998474	28.1499996185	22.8600006104	49.0600013733	41.75		38.8699989319	40.6049995422	9.25	28.0849990845	47.0750007629	16.7199993134	45.3050003052	35.3149986267		33.9199981689	40.5400009155	29.1399993896		20.3899993896
Link5741Reverse	28.8999996185	28.7199993134	26.9699993134	28.4400005341	26.2900009155	29.1499996185	27.3400001526	30.1399993896	26.0499992371	29.6100006104	28.8600006104	25.3999996185	31.4200000763	30.7000007629	29.9500007629	28.2000007629	29.8299999237	24.9099998474		26.4799995422	24.6700000763	28.6299991608	28.0100002289	27.4799995422	30.5799999237	32.2900009155	32.0400009155	29.3899993896	31.9099998474	34.3400001526	29.8099994659	28.9500007629	30.6599998474	32.75	32.2299995422	31.1599998474	31.5400009155	27.9500007629	34.9199981689	32.4399986267	34.2000007629	26.8799991608	29.0599994659	30.0300006866	35.2599983215	31.9300003052	30.3099994659		32.4500007629
Link8334Reverse	36.0499992371	36.0499992371	37.4850006104	39.0449981689	33.8300018311	35.0999984741	36.8499984741	38.375	34.7150001526	39.3499984741	39.3499984741	35.5999984741	35.1699981689	29.3500003815	26.3500003815	32.1349983215	39.6300010681	41.25	38.5200004578	38.1500015259	26.8999996185	28.1900005341	40.6800003052	39.0449981689	32.7550010681	42.6399993896	34.6500015259	29.8500003815	37.8899993896	37.2400016785	37.4099998474	43.4550018311	42.9799995422	40.7999992371	38.1450004578	34.5499992371	34.5499992371	38.375	37.0600013733	39.1150016785	38.6500015259	38.7999992371	47.7999992371	47.7999992371	38.75	38.75	39.1949996948		34.0349998474
Link11914Reverse	30.75	30.25	32.0	25.75	38.2000007629	28.1499996185	28.3500003815	34.8499984741	32.25	34.0999984741	34.9500007629	32.9000015259	38.8499984741	28.4500007629	32.0	26.75	43.2999992371	38.2999992371	36.7000007629	31.3999996185	31.8999996185	33.75	30.6499996185	45.0999984741	39.6500015259	28.6499996185	32.5	35.7999992371	37.9500007629	38.4000015259	31.2000007629	27.1000003815	37.4500007629	36.0499992371	30.3999996185	31.0499992371	29.6499996185	31.5499992371	32.5499992371	32.0999984741	43.2999992371	43.2999992371	47.1500015259	55.1500015259	48.4500007629	41.25	39.5750007629		35.8149986267
Link11032Reverse	22.0569992065	32.452999115	33.2309989929	22.7740001678	23.1159992218	21.0739994049	21.7129993439	24.4570007324	20.3969993591	20.1639995575	28.3460006714	27.3040008545	27.1940002441	23.4790000916	25.0499992371	31.3630008698	32.5089988708	22.9370002747	23.6229991913	27.1490001678	24.2339992523	23.3409996033	25.2439994812	25.7369995117	20.0259990692	30.7600002289	26.8710002899	28.202999115	25.7539997101	26.204000473	29.5429992676	30.1790008545	26.2759990692	24.388999939	23.704000473	26.2159996033	27.3229999542	31.9300003052	30.7329998016	23.9039993286	24.156999588	28.9810009003	28.7670001984	25.9309997559	26.7189998627	26.8059997559	25.513999939		26.313999176
Link7898Reverse	39.3330001831	46.5	36.6329994202	36.5999984741	35.233001709	40.4000015259	40.0670013428	45.466999054	46.5999984741	38.8670005798	34.4329986572	37.5429992676	49.033000946	36.9329986572	48.1329994202	42.1669998169	39.6170005798	36.6199989319	47.7000007629	46.733001709	45.8330001831	54.533000946	41.4329986572	51.9329986572	51.4000015259	44.3800010681	41.1500015259	40.233001709	38.7000007629	39.2430000305	43.5999984741	33.0670013428	45.233001709	45.233001709	47.1669998169	47.1669998169	39.9630012512	39.0800018311	40.8769989014	42.7200012207	42.266998291	42.702999115	40.7630004883	39.7000007629	39.0900001526	43.2770004272	44.5369987488		46.9000015259
Link4659	69.0	69.0	72.2099990845	67.3000030518	67.3000030518	52.0999984741	56.4000015259	68.3000030518	68.3000030518	72.4499969482	76.0999984741	66.5999984741	66.5999984741	74.1999969482	78.5	72.4000015259	76.6999969482	69.4000015259	69.4000015259	72.4000015259	72.4000015259	75.7200012207	70.8399963379	74.6299972534	73.8000030518	64.5	64.5	74.9300003052	82.8000030518	82.8000030518	74.0400009155	73.8399963379	68.3000030518	68.3000030518	76.6600036621	72.8700027466	69.5	79.0800018311	70.5	84.0999984741	88.5	80.6999969482	80.6999969482	83.1999969482	83.1999969482	77.1100006104	74.0		74.9000015259
Link3343Reverse	33.5999984741	41.9000015259	42.9000015259	30.3999996185	37.4000015259	31.6000003815	49.5999984741	36.4000015259	32.0	34.0999984741	35.2000007629	37.0999984741	48.2999992371	40.0999984741	33.9000015259	50.0	45.9000015259	46.7000007629	42.2999992371	45.2999992371	45.2999992371	33.7000007629	38.5999984741	36.4000015259	43.7000007629	43.4000015259	43.0	45.5	35.7000007629	53.0999984741	45.4000015259	50.7999992371	50.0999984741	40.5999984741	54.7999992371	47.5	44.5999984741	37.4000015259	36.2000007629	36.7000007629	51.5999984741	29.8999996185	47.0	40.7000007629	44.7999992371	42.2999992371	51.0		49.0
Link3480Reverse	10.5329999924	13.1330003738	12.0329999924	18.6329994202	15.3330001831	14.3999996185	11.3669996262	11.1000003815	13.1999998093	13.2329998016	13.3330001831	11.0670003891	13.3669996262	17.0	15.6000003815	13.2670001984	12.6669998169	12.3999996185	14.6999998093	12.7329998016	14.0670003891	15.8669996262	11.1999998093	14.4670000076	16.9330005646	17.3330001831	12.4329996109	13.3669996262	12.8000001907	14.1000003815	14.8330001831	16.1329994202	11.5	15.0	10.4329996109	21.2670001984	21.466999054	25.1329994202	32.8670005798	24.7999992371	29.2670001984	26.466999054	35.3330001831	28.2999992371	27.1329994202	31.1000003815	17.8330001831		28.2999992371
Link8653Reverse	50.2999992371	55.7000007629	60.2000007629	64.5	62.7999992371	52.5	54.5	44.7999992371	7.09999990463	62.7999992371	53.0999984741	57.7999992371	47.4000015259	56.2999992371	94.4000015259	45.5	62.5999984741	43.5	104.400001526	72.0999984741	72.0999984741	49.5	49.5	66.0999984741	39.7000007629	80.0999984741	58.9000015259	58.9000015259	51.7000007629	68.3000030518	68.3000030518	61.6899986267	64.7200012207	65.7699966431	56.0999984741	75.5999984741	75.5999984741	69.5699996948	50.2999992371	50.2999992371	42.5999984741	63.7000007629	63.7000007629	75.0999984741	71.5999984741	71.5999984741	59.3899993896		68.5100021362
Link7409Reverse	32.6969985962	33.5299987793	26.7929992676	29.9029998779	31.892999649	28.9169998169	29.406999588	25.3029994965	31.3500003815	30.6930007935	27.6730003357	34.9399986267	24.3530006409	36.547000885	28.3899993896	33.047000885	33.0769996643	29.8600006104	34.6730003357	28.6830005646	29.6200008392	32.7599983215	32.3269996643	31.797000885	26.8630008698	36.7070007324	27.4099998474	27.452999115	19.2600002289	27.6369991302	33.5400009155	37.0429992676	33.7849998474	23.3700008392	38.4129981995	30.8449993134	27.7569999695	28.8369998932	34.2070007324	34.6899986267	31.6599998474	39.1370010376	33.1329994202	31.8600006104	26.2649993896	29.6000003815	32.6129989624		22.2399997711
Link10953Reverse	36.2999992371	33.7999992371	34.8330001831	39.5670013428	35.766998291	31.7000007629	32.5	32.966999054	30.1329994202	35.8330001831	30.7670001984	37.3330001831	36.2000007629	36.733001709	33.4000015259	41.966999054	30.7329998016	38.0999984741	33.2000007629	36.8670005798	43.8330001831	36.2000007629	37.233001709	32.233001709	38.0	37.3330001831	24.5	38.0670013428	32.3670005798	36.966999054	34.033000946	38.6329994202	44.1329994202	29.2999992371	38.266998291	38.966999054	42.5670013428	36.5	36.6329994202	43.533000946	34.1669998169	39.3670005798	37.7999992371	38.266998291	35.733001709	43.7999992371	40.5999984741		34.2999992371
Link10889
Link9372	34.7099990845			21.5900001526	33.7599983215	32.7999992371		16.0300006866					15.2100000381	18.1599998474							101.010002136				34.9129981995					66.2900009155	39.6199989319		54.0200004578					19.0100002289
Link8959Reverse	43.0400009155	35.4799995422	43.1899986267	43.1699981689	41.1899986267	42.8899993896	38.6500015259	47.2799987793	32.1399993896	38.8699989319	43.3699989319	45.7999992371	46.0800018311	52.0	46.5		44.8899993896	53.3699989319	41.8199996948	52.8699989319	27.6200008392	46.9399986267	54.5699996948	41.6899986267	51.0600013733	42.6199989319	49.4599990845	47.5499992371	48.4000015259	54.2999992371	39.3199996948	27.7999992371	57.1399993896	47.1599998474	40.6800003052		53.0600013733	48.1599998474	52.0900001526	35.9700012207	24.3299999237	47.9000015259		46.4199981689		40.6399993896	45.7700004578		52.7400016785
Link10782Reverse	26.3400001526	21.186000824	14.2589998245	14.7089996338	20.9589996338	21.5960006714	15.0609998703	19.7709999084	18.7310009003	22.0289993286	21.561000824	20.9699993134	23.7530002594	24.8059997559	25.3199996948	22.3689994812	19.8560009003	22.9890003204	17.1630001068	23.2000007629	26.3010005951	18.0359992981	24.6369991302	26.6270008087	28.672000885	26.732000351	27.8330001831	28.107000351	23.2870006561	24.3400001526	27.5499992371	25.2989997864	26.7310009003	25.9099998474	25.6599998474	24.2800006866	24.6830005646	26.6380004883	27.3379993439	25.4899997711	18.8449993134	18.3330001831	21.2049999237	27.0310001373	29.1609992981	26.6329994202	25.3500003815		26.9570007324
Link3296	26.343000412	27.952999115	33.483001709	29.5799999237	26.4029998779	24.2670001984	29.2000007629	28.3330001831	29.9400005341	28.0669994354	34.533000946	26.0669994354	29.8999996185	24.6329994202	32.2000007629	33.5	27.9470005035	29.5170001984	26.5200004578	27.8470001221	29.466999054	25.3670005798	30.2000007629	27.2999992371	31.0	29.8330001831	27.6730003357	28.5270004272	29.4599990845	32.7270011902	32.4129981995	25.2999992371	25.7999992371	28.7530002594	31.7070007324	31.5699996948	30.1000003815	35.5670013428	26.6000003815	25.5	28.1700000763	38.483001709	25.4330005646	32.233001709	30.0830001831	29.2870006561	31.2099990845		40.2400016785
Link3516Reverse
Link6202
Link5866Reverse	54.9000015259	27.1000003815	27.1000003815	60.2999992371	36.0	43.5999984741	39.0	44.9000015259	46.5	46.5	54.0999984741	44.7999992371	42.2999992371	48.0999984741	51.4000015259	26.7000007629	26.7000007629	40.8899993896	30.0	24.7000007629	45.0999984741	32.7000007629	32.7000007629	47.9000015259	43.0	46.2999992371	48.2999992371	42.2999992371	47.2999992371	52.0	52.0	42.9799995422	27.2999992371	58.2000007629	29.2999992371	29.2999992371	34.9000015259	46.4000015259	38.7999992371	61.5999984741	56.9000015259	34.0	34.0	45.5999984741	64.3000030518	64.3000030518	41.7099990845		45.7900009155
Link6747Reverse	30.2999992371	34.4000015259	40.2000007629	25.5	36.5	31.8999996185	31.0	21.8999996185	31.5	31.3999996185	33.7000007629	39.2999992371	31.2000007629	41.2999992371	39.0999984741	36.0	29.2999992371	27.7999992371	30.3999996185	34.5999984741	39.7999992371	29.5	35.9000015259	41.2999992371	44.2999992371	45.7999992371	46.5	45.0	23.2000007629	41.2000007629	48.0999984741	38.0	38.0999984741	39.9000015259	37.7999992371	40.4000015259	38.7999992371	41.9000015259	36.2999992371	25.7000007629	36.5999984741	32.0	52.2000007629	37.0999984741	30.1000003815	30.1000003815	29.7000007629		36.5999984741
Link7716	46.4500007629	38.7999992371	38.7999992371	53.9000015259	58.2000007629	58.2000007629	46.5	47.2900009155	40.9599990845	49.3800010681	53.1699981689	50.2200012207	53.1199989319	47.0299987793	56.2000007629	56.2000007629	49.7999992371	51.5299987793	51.0200004578	45.5600013733	54.9300003052	49.2799987793	51.2099990845	51.8699989319	47.25	48.7999992371	45.6300010681	42.1599998474	48.5900001526	52.1399993896	53.6199989319	44.3800010681	48.7000007629	58.2999992371	58.2999992371	50.3699989319	57.5	57.5	45.7000007629	54.1399993896	55.7599983215	56.7799987793	49.0	48.3199996948	53.7000007629	53.3499984741	35.8300018311		51.8600006104
Link5722Reverse	63.2000007629	63.2000007629	67.0199966431	68.4199981689	68.0999984741	61.7999992371	70.3000030518	70.3000030518	63.0	63.0	70.7300033569	69.5999984741	70.9000015259	70.9000015259	46.2000007629	46.2000007629	65.9100036621	52.9000015259	52.9000015259	37.2000007629	63.7000007629	63.7000007629	37.7000007629	37.7000007629	72.4100036621	70.3000030518	70.3000030518	49.9000015259	72.8000030518	56.2999992371	56.2999992371	69.5400009155	67.5800018311	45.2999992371	33.5	33.5	68.6999969482	68.6999969482	52.0	45.0999984741	45.0999984741	60.5999984741	61.7000007629	61.7000007629	63.2000007629	63.2000007629	63.9700012207		67.75
Link9147	23.6650009155	23.2350006104	22.6749992371	23.8349990845	22.7749996185	23.8199996948	22.0799999237	24.0550003052	26.1900005341	26.5849990845	22.9449996948	23.4650001526	25.3950004578	24.0949993134	35.2999992371	35.2999992371	25.8050003052	26.2399997711	26.1949996948	25.9950008392	25.5450000763	25.9650001526	27.3400001526	26.5900001526	26.0049991608	28.8999996185	28.8999996185	26.8500003815	28.5149993896	27.1299991608	28.9200000763	26.8850002289	28.9650001526	27.9500007629	29.0100002289	27.875	30.5849990845	28.5349998474	30.1900005341	29.1450004578	28.2849998474	30.0149993896	28.7849998474	30.2450008392	34.0200004578	34.3050003052	29.1550006866		30.4699993134
Link11036Reverse
Link5625									28.5								63.4000015259				83.1299972534			65.8399963379												41.5400009155	38.8800010681			95.3499984741
Link5383Reverse	63.1899986267	44.0250015259	51.8199996948	62.0800018311	74.4749984741	48.9399986267	61.2700004578	44.6800003052	62.4550018311	55.8650016785	59.6850013733	60.7999992371	50.9350013733	42.4500007629	64.6900024414	89.3499984741	52.0649986267	53.7150001526	51.5999984741	41.1749992371	70.4349975586	77.6500015259	51.5349998474	60.3100013733	54.5699996948	50.4599990845	75.6350021362	40.6049995422	68.5749969482	39.7400016785	65.5149993896	52.0250015259	49.7000007629	39.1899986267	79.5049972534	51.7350006104	35.7099990845	60.9150009155	68.1699981689	68.5999984741	69.9649963379	81.9700012207	40.3149986267	77.7949981689	62.7350006104	93.8450012207	69.7799987793		39.9300003052
Link8262	38.7299995422	20.7399997711	32.233001709	43.9500007629	34.1520004272	23.486000061	41.827999115	48.658000946	26.3630008698	31.7399997711	38.8549995422	29.4880008698	48.3600006104	47.6949996948	54.2120018005	33.3030014038	35.1230010986	44.0649986267	41.7700004578	57.3300018311	35.3219985962	38.233001709	31.4500007629	47.4799995422	50.3870010376	33.7999992371	37.4049987793	69.5650024414	42.4399986267	66.6600036621	29.9729995728	30.3579998016	50.6800003052	55.7529983521	68.4199981689		39.1699981689	41.7900009155	53.7869987488	33.4700012207	37.2200012207		70.4800033569	46.1300010681	21.6499996185	49.6199989319	39.7770004272
Link10787	28.5499992371	26.5499992371	22.0499992371	18.8999996185	23.75	27.7000007629	14.8999996185	30.8999996185	20.4500007629	26.7000007629	25.25	25.7000007629	25.5499992371	27.7999992371	30.8500003815	23.3500003815	32.5	29.1499996185	27.3999996185	26.3999996185	28.0	32.2000007629	29.75	19.3999996185	20.3500003815	29.9500007629	26.8999996185	32.9000015259	32.1500015259	39.6500015259	37.0999984741	40.25	30.0499992371	30.0499992371	37.2999992371	28.3999996185	31.6000003815	34.4000015259	34.5499992371	28.25	28.25	34.4000015259	27.8999996185	27.8999996185	36.9000015259	32.9000015259	31.8999996185		47.8549995422
Link5707	46.8849983215	43.9949989319	34.9550018311	33.8100013733	39.2050018311	34.0950012207	31.4750003815	36.0800018311	39.4150009155	41.25	38.9900016785	44.5849990845	47.2150001526	35.2550010681	37.4399986267	37.6199989319	33.4099998474	37.7200012207	52.7649993896	41.4949989319	35.2050018311	36.2099990845	31.6800003052	52.0	53.9150009155	30.9750003815	41.6450004578	39.8149986267	36.9749984741	49.0900001526	41.5849990845	30.8649997711	31.1800003052	46.0699996948	28.3150005341	35.5649986267	42.7099990845	36.7900009155	32.5649986267	43.8849983215	40.5499992371	27.6350002289	46.2000007629	41.9300003052	44.2999992371	45.0	38.0400009155		42.0
Link5491Reverse	33.2099990845	34.125	26.5349998474	42.3050003052	25.8950004578	31.3150005341	32.2249984741	32.8300018311	27.7000007629	31.7049999237	30.4099998474	27.3549995422	28.4950008392	31.2150001526	22.0349998474	32.2299995422	34.0149993896	32.7350006104	31.0550003052	31.8700008392	33.4000015259	32.5499992371	27.0	29.3899993896	37.4000015259	29.4500007629	37.9500007629	41.0600013733	38.9550018311	47.6300010681	27.1399993896	24.9750003815	34.9199981689	31.6949996948	33.4599990845	37.3300018311	38.0400009155	31.0450000763	36.2849998474	30.4500007629	27.1149997711	33.875	29.8349990845	32.1049995422	40.7449989319	38.0699996948	31.0400009155		42.25
Link11458Reverse	27.2999992371	25.6900005341	34.4799995422	28.9099998474	29.9599990845	24.3299999237	28.3999996185	12.8500003815	32.5400009155	34.7000007629	29.5699996948	26.5200004578	32.3400001526	24.1800003052	25.3199996948	32.2200012207	25.8999996185		34.3400001526	39.2099990845	45.0600013733	48.0400009155	30.2099990845	38.0200004578	44.1399993896	28.6000003815	35.5499992371	45.4099998474	35.4300003052	30.3299999237	32.1899986267	23.3400001526	43.6599998474	39.7299995422	56.5099983215	27.2000007629		49.8600006104			37.8400001526	43.2999992371	40.8400001526	18.3700008392	36.3100013733	38.8300018311			29.2999992371
Link9657Reverse	28.2999992371	45.7000007629	31.1399993896	31.6599998474	44.9099998474	32.3829994202	36.952999115	35.7229995728	36.8269996643	37.3800010681	37.5569992065	38.1899986267	35.6629981995	33.6269989014	33.8730010986	36.6699981689	34.6829986572	33.5270004272	39.0299987793	43.9199981689	33.952999115	33.6930007935	38.283000946	38.6170005798	23.7329998016	33.3470001221	36.6500015259	42.0970001221	36.75	49.75	27.5799999237	43.4300003052	39.1469993591	29.3630008698	39.5499992371	42.9370002747	44.216999054	46.7729988098	44.9469985962	45.452999115	34.1699981689	30.7199993134	57.5730018616	38.6100006104	46.2470016479	24.6499996185	47.6800003052		47.0929985046
Link6324	24.3700008392	12.9399995804	16.5799999237	10.0	10.0	13.6800003052	17.7199993134	20.9300003052	23.75	16.1200008392	17.9699993134	18.5100002289	10.4899997711	14.6400003433	17.7000007629	10.8000001907	10.8000001907	20.7999992371	29.4300003052	19.5799999237	15.9099998474	19.1200008392	22.3700008392	11.6899995804	14.0	19.1399993896	24.3999996185	15.279999733	16.0	14.4600000381	13.7700004578	30.9599990845	24.7700004578	21.8600006104	30.9500007629	24.7600002289	33.0	14.9399995804	25.4500007629	13.8299999237	41.9099998474	23.4899997711	17.0599994659	13.8500003815	15.0900001526	10.8000001907	21.5200004578		30.8199996948
Link7946Reverse	28.2299995422	22.0599994659	67.0899963379	27.3299999237	28.6399993896			62.2599983215	25.6100006104	28.8999996185	25.9799995422	20.0	27.9400005341			34.6100006104	20.4799995422		33.0299987793	35.6300010681		29.5100002289	34.2700004578		29.9200000763	35.7999992371	31.2299995422				35.6399993896		33.3899993896		32.5099983215		28.7900009155	24.9300003052	31.5200004578		30.0799999237	37.8199996948
Link4769Reverse	32.7799987793	32.8149986267	22.8299999237	36.7000007629	36.7000007629	28.3099994659	34.9500007629	25.9500007629	23.8600006104	33.0649986267	30.4150009155	30.0100002289	29.4899997711	33.4700012207	31.4599990845	30.3150005341	31.8449993134	34.7799987793	31.0400009155	32.3050003052	34.8899993896	30.3799991608	35.2599983215	31.0400009155	32.9199981689	26.6849994659	35.0750007629	31.6299991608	32.3549995422	36.6199989319	27.4650001526	29.7900009155	33.3450012207	27.9549999237	37.0349998474	29.1000003815	30.4300003052	27.4200000763	28.1499996185	29.8799991608	33.6199989319	34.0349998474	25.75	25.5300006866	32.8250007629	30.2600002289	31.4599990845		30.0349998474
Link11341	33.9000015259	31.1000003815	27.4500007629	22.6499996185	27.25	70.8000030518	53.5	48.5999984741	45.4000015259	20.1000003815	30.7999992371	61.5999984741	31.3999996185	28.7000007629	42.7000007629	25.6000003815	38.5	53.25	54.8300018311	41.7000007629	34.0	80.5999984741	33.5999984741	33.5999984741	38.5	37.2000007629	30.3500003815	47.1500015259	72.0999984741	72.0999984741	30.75	67.1999969482	67.1999969482	25.7999992371	25.7999992371	70.0	50.8499984741	32.4249992371	80.0999984741	84.9499969482	51.4199981689	50.7799987793	44.7999992371	58.0499992371	33.5	31.2000007629	30.2999992371		58.9000015259
Link10574	22.3330001831	16.1329994202	17.6000003815	26.4330005646	18.7329998016	22.3670005798	24.8330001831	14.0670003891	30.2670001984	22.466999054	25.1329994202	20.3670005798	26.2670001984	20.7670001984	24.1329994202	14.2670001984	18.033000946	15.6000003815	24.0669994354	18.9330005646	21.1669998169	20.6329994202	15.8330001831	12.5	15.3000001907	22.3999996185	17.1000003815	24.8330001831	30.2670001984	22.5	29.1669998169	26.033000946	26.8500003815	25.4330005646	21.9330005646	25.9330005646	18.8670005798	26.1669998169	27.6130008698	27.7999992371	27.533000946	28.6630001068	28.8530006409	29.1000003815	29.1000003815	25.4169998169	24.3770008087		28.1329994202
Link10362	32.9399986267	27.0799999237	25.0200004578	26.2600002289	25.1800003052	27.5400009155	30.4400005341	31.1000003815	28.7199993134	27.5200004578	29.1399993896	31.9200000763	30.1800003052	23.3199996948	31.9799995422	29.3400001526	29.6000003815	27.9200000763	26.8400001526	33.2000007629	34.3800010681	32.3400001526	35.9799995422	29.5	41.2599983215	29.3999996185	27.3600006104	30.6399993896	30.3999996185	27.1399993896	31.5599994659	34.5400009155	37.7599983215	35.9399986267	32.9399986267	31.6200008392	35.3400001526	31.6800003052	29.9200000763	34.4199981689	36.5200004578	35.3400001526	31.8600006104	39.5200004578	35.2999992371	33.7000007629	38.9799995422		34.4599990845
Link3474Reverse	22.0599994659	22.4340000153	32.0099983215	33.0200004578	22.3859996796	24.813999176	24.4780006409	23.1679992676	21.6399993896	22.5440006256	20.7240009308	22.9839992523	20.9500007629	20.8980007172	20.6879997253	21.327999115	21.6380004883	22.5160007477	24.3500003815	24.3680000305	23.8680000305	27.5720005035	23.763999939	24.6679992676	24.936000824	23.9260005951	23.5820007324	20.5160007477	24.6240005493	27.4599990845	24.4239997864	25.4899997711	25.1800003052	35.4630012512	27.3080005646	25.3059997559	22.4260005951	23.8740005493	25.0200004578	25.0599994659	30.2000007629	22.2919998169	25.5680007935	25.6200008392	23.8540000916	23.2940006256	26.3479995728		31.7630004883
Link2821	34.4199981689	67.9000015259	39.2000007629	34.4000015259	30.5	30.5	42.5999984741	21.1000003815	21.1000003815	23.6000003815	25.3999996185	32.7999992371	32.7999992371	34.7599983215	32.6100006104	30.5	47.2000007629	47.2000007629	35.2000007629	35.2000007629	32.5900001526	48.4000015259	13.3000001907	13.3000001907	35.7599983215	34.3100013733	12.6999998093	12.6999998093	43.5999984741	43.5999984741	41.3600006104	36.4000015259	38.6800003052	29.1800003052	39.7000007629	38.0999984741	39.7999992371	39.7999992371	36.9099998474	44.3199996948	28.7000007629	36.2799987793	35.6399993896	51.5	16.6000003815	16.6000003815	38.1500015259		35.9000015259
Link6249	33.8199996948	17.5	17.5	36.0200004578	37.0800018311	35.6800003052	36.2200012207	34.7000007629	34.8699989319	38.5999984741	26.0	26.0	38.3800010681	34.5200004578	38.75	34.9099998474	29.6000003815	35.2999992371	35.2999992371	9.80000019073	9.80000019073	37.4700012207	48.0999984741	48.0999984741	23.3999996185	23.3999996185	35.8100013733	24.2999992371	24.2999992371	35.6300010681	34.9199981689	34.7900009155	32.6199989319	33.1500015259	34.7200012207	34.0900001526	36.1100006104	46.0699996948	38.3600006104	29.3799991608	29.2199993134	36.7799987793	36.1199989319	33.0999984741	36.5	41.0	41.0		44.0200004578
Link4508Reverse	22.0499992371	24.4599990845	26.5499992371	44.5	44.5	33.3300018311	20.5900001526	9.60999965668	35.4000015259	37.7000007629	37.7000007629	21.0300006866	20.9099998474	22.1399993896	31.9200000763	23.9200000763	38.0	38.0	22.9599990845	37.6100006104	41.3699989319	40.5900001526	33.1800003052	30.4500007629	31.8400001526	32.7999992371	26.5	26.5	10.0600004196	30.5699996948	24.1900005341	48.9500007629	33.1800003052	45.5299987793	28.0	34.6500015259	39.7000007629	50.0	30.8999996185	31.5400009155	27.2099990845	15.6999998093	37.7200012207	56.9500007629	49.8100013733	35.4099998474	52.6399993896		33.0200004578
Link2980	29.0200004578	28.6049995422	28.625	28.6599998474	28.3349990845	30.1100006104	31.5349998474	29.3700008392	29.9249992371	30.3700008392	29.3150005341	30.0949993134	24.8199996948	29.8449993134	35.9500007629	30.9750003815	25.9249992371	30.6900005341	28.9249992371	34.4799995422	35.8499984741	30.5949993134	33.0099983215	29.8199996948	30.1499996185	28.8050003052	33.7150001526	31.4099998474	28.8199996948	29.4750003815	28.4950008392	28.0450000763	29.5300006866	35.4249992371	31.5300006866	28.1149997711	31.4799995422	30.0750007629	32.0750007629	34.9749984741	26.8999996185	31.6499996185	31.0300006866	39.1300010681	25.3950004578	33.3199996948	27.5		28.3099994659
Link11072
Link2980Reverse	36.5	40.7000007629	41.1899986267	26.0949993134	26.1900005341	23.8099994659	26.2950000763	41.875	32.4350013733	31.5400009155	32.8250007629	33.5550003052	27.375	32.9900016785	23.6599998474	31.5349998474	24.8600006104	27.4349994659	38.2099990845	39.875	37.625	28.3850002289	28.4300003052	29.0049991608	36.7150001526	28.5750007629	30.9650001526	35.7249984741	29.1499996185	28.6100006104	38.0299987793	31.7299995422	30.1700000763	26.3600006104	26.8649997711	27.2250003815	26.7950000763	26.8649997711	28.0949993134	31.2299995422	34.9199981689	34.4000015259	29.2700004578	35.2099990845	34.2249984741	33.4000015259	30.4200000763		35.8199996948
Link12017Reverse																															35.3499984741	64.8000030518						64.6500015259		57.4099998474	55.1800003052
Link9433Reverse	32.3330001831	34.3670005798	36.766998291	34.766998291	35.8330001831	29.1669998169	28.533000946	29.2999992371	34.8670005798	29.1669998169	33.533000946	30.6669998169	36.6669998169	30.1000003815	30.4330005646	30.9330005646	34.466999054	36.9329986572	33.966999054	38.466999054	34.5670013428	35.766998291	34.5999984741	32.033000946	32.2999992371	39.2999992371	34.466999054	38.9000015259	34.5999984741	44.9000015259	39.033000946	33.6669998169	38.0	37.533000946	35.5	38.533000946	41.466999054	34.1669998169	37.1329994202	43.0999984741	34.733001709	39.266998291	30.7329998016	34.3670005798	35.0	39.4000015259	38.3330001831		35.766998291
Link9270Reverse	55.7999992371	46.2999992371	44.2000007629	43.7999992371	44.5	44.5	45.2000007629	45.2000007629	39.3800010681	55.7999992371	41.5	51.0	41.2999992371	47.9000015259	41.0999984741	44.2999992371	43.9000015259	50.2000007629	33.4000015259	50.9000015259	54.0	54.0	43.2799987793	53.5	39.9000015259	39.9000015259	44.7999992371	56.0	47.5999984741	47.5999984741	22.0	22.0	44.5999984741	44.5999984741	45.7999992371	51.7000007629	51.7000007629	51.2999992371	51.2999992371	36.7000007629	36.7000007629	41.3600006104	43.5999984741	43.5999984741	44.6599998474	46.4300003052	40.9799995422		54.5999984741
Link5607	25.8999996185	25.8999996185	34.0400009155	35.8199996948	32.5	32.5	27.8999996185	25.7999992371	25.7999992371	28.2000007629	28.2000007629	34.7000007629	29.0	29.0	52.0999984741	52.0999984741	29.5	32.7000007629	32.7000007629	34.2400016785	39.0	56.0999984741	47.2999992371	47.2999992371	68.0	68.0	44.0699996948	39.2999992371	36.2000007629	36.2000007629	40.6800003052	42.4599990845	16.5	16.5	46.5800018311	41.6500015259	35.0699996948	38.2999992371	38.2999992371	51.1599998474	46.7400016785	39.5600013733	37.3300018311	44.9300003052	40.5099983215	33.2299995422	40.5699996948		25.5
Link5834Reverse
Link10098	7.38999986649			10.7399997711	6.84000015259	9.0				9.31000041962	6.05999994278				7.17999982834		10.3199996948	8.68999958038	9.01000022888								9.42000007629					9.10999965668
Link10098Reverse
Link6832	35.6300010681	31.3829994202	29.4279994965	29.8899993896	28.4799995422	27.9479999542	31.077999115	28.6599998474	29.9130001068	32.2799987793	31.1350002289	38.0999984741	39.3699989319	31.3700008392	26.1100006104	26.9650001526	30.952999115	31.6930007935	36.9599990845	37.7299995422	31.0279998779	33.2750015259	32.7879981995	32.8530006409	32.8429985046	34.3779983521	30.5300006866	32.1679992676	29.6650009155	33.1479988098	33.2779998779	33.6279983521	33.4630012512	32.5299987793	33.5229988098	33.6949996948	30.7399997711	31.4130001068	32.1529998779	38.8079986572	35.158000946	28.1299991608	28.9249992371	28.9249992371	33.8300018311	32.533000946	36.6100006104		32.2229995728
Link9070	45.8499984741	45.8499984741	37.4500007629	32.6800003052	41.2000007629	41.2000007629	35.0900001526	51.7000007629	30.6000003815	24.5599994659	38.5999984741	38.5999984741	51.5999984741	51.5999984741	36.9350013733	37.1150016785	37.4550018311	47.2000007629	47.2000007629	40.1100006104	48.7849998474	43.2999992371	60.7000007629	60.7000007629	40.6850013733	37.4399986267	48.0	48.0	25.8549995422	47.7999992371	46.6500015259	46.6500015259	32.5	44.25	44.25	36.0600013733	46.4500007629	46.4500007629	37.9500007629	35.3050003052	36.0	36.0	40.1399993896	36.4949989319	34.0999984741	34.0999984741	46.9749984741		36.0750007629
Link4777	42.1450004578	31.2350006104	83.8150024414		23.5750007629	35.1800003052	63.9249992371	30.9799995422	30.1599998474	31.9799995422	46.2200012207	38.2999992371			46.2200012207	34.0200004578	64.5999984741	36.5050010681	47.0999984741	71.6350021362	31.6200008392					29.4200000763			47.9300003052		42.8650016785		35.0999984741	37.1500015259	50.1199989319					34.7299995422			19.5				31.8199996948		29.1350002289
Link10945Reverse	18.2749996185	14.9899997711	18.0400009155	17.2150001526	18.8549995422	16.9650001526	21.8950004578	17.7299995422	17.7900009155	15.0050001144	19.3500003815	20.75	18.0349998474	13.9799995422	16.9500007629	13.5	14.1199998856	14.6800003052	19.1900005341	16.1700000763	19.0750007629	17.7649993896	10.1400003433	19.5149993896	11.6999998093	11.6999998093	17.2999992371	20.4899997711	20.6149997711	16.6149997711	19.2549991608	22.3799991608	20.3600006104	18.4500007629	19.5499992371	25.1399993896	22.9699993134	26.1849994659	13.6800003052	13.2650003433	21.3700008392	16.5349998474	24.9050006866	24.1000003815	22.1350002289	12.654999733	17.2900009155		21.7900009155
Link4658Reverse	18.2800006866	23.0799999237	18.4580001831	19.281999588	18.9619998932	14.3000001907	31.6140003204	19.4920005798	23.1940002441	23.1000003815	25.3999996185	19.8600006104	30.6000003815	33.6040000916	32.5979995728	29.4200000763	29.3759994507	26.3080005646	25.9839992523	20.8799991608	25.0	30.6979999542	22.7619991302	23.6000003815	19.7600002289	25.0400009155	25.2600002289	31.3560009003	25.3840007782	31.8560009003	30.3339996338	30.3120002747	27.2339992523	22.3600006104	21.0	27.9400005341	32.4160003662	41.9280014038	29.2880001068	17.1200008392	30.2800006866	30.408000946	28.3360004425	28.8080005646	24.6800003052	22.4419994354	35.9160003662		25.1679992676
Link11470Reverse	29.4899997711		16.3899993896	29.5400009155		15.3199996948		30.3600006104			33.6699981689		32.25	34.4199981689		14.970000267	34.5600013733		8.26000022888	27.6200008392	17.0699996948	33.6300010681	34.8600006104	41.8100013733				29.8299999237		20.1399993896					40.5400009155	46.0299987793	38.6100006104	14.3999996185	11.1899995804		38.5499992371	31.0100002289	31.4699993134		9.10999965668	34.1300010681
Link11470	23.3099994659	32.2599983215	36.5699996948	30.5599994659	33.9799995422	33.5499992371	32.1699981689	27.3099994659	32.2700004578	30.3400001526	30.9200000763	32.4099998474	35.2700004578	32.9099998474	38.4900016785	18.8999996185	32.5200004578	28.7000007629	33.4000015259	31.1000003815	31.1000003815	32.1599998474	14.6300001144	37.8600006104	14.0200004578	28.7299995422	41.6500015259	50.9099998474	36.0699996948	39.9099998474	28.8099994659	34.4399986267	38.9399986267	36.5900001526		19.3500003815	29.8600006104		38.6500015259	34.8100013733	35.8300018311	21.4599990845	26.7000007629	35.5099983215	34.9199981689	30.3999996185	18.0200004578		12.4899997711
Link4922
Link9628Reverse	30.0550003052	27.3299999237	27.3299999237	34.4949989319	34.2599983215	30.5149993896	30.8500003815	30.8500003815	16.9699993134	38.4000015259	37.3499984741	37.3499984741	29.3500003815	32.2400016785	30.2950000763	32.2750015259	29.1049995422	30.1149997711	29.9349994659	32.1949996948	35.4150009155	30.5949993134	37.0099983215	28.0100002289	31.5349998474	45.0999984741	45.0999984741	31.7049999237	28.6100006104	27.5599994659	32.6150016785	37.4449996948	28.9050006866	22.1499996185	26.3299999237	36.1949996948	33.7900009155	31.5100002289	30.3850002289	29.9249992371	32.9000015259	32.9000015259	32.7050018311	35.1850013733	39.3100013733	33.6599998474	30.125		35.2750015259
Link9307	54.7400016785	43.9599990845	54.7999992371	54.7999992371	53.1300010681	51.1199989319	50.4099998474	49.0	48.0400009155	53.7900009155	52.5600013733	50.7000007629	49.3100013733	53.9900016785	54.4599990845	54.6599998474	52.3499984741	55.4799995422	51.6300010681	52.8199996948	53.3300018311	51.4199981689	61.9300003052	49.9799995422	45.8199996948	56.2999992371	54.0699996948	51.7599983215	48.6100006104	56.3199996948	58.1899986267	61.9500007629	53.75	57.3199996948	48.7200012207	49.3300018311	54.5600013733	57.2900009155	60.8699989319	56.3499984741	46.6300010681	58.0099983215	61.0200004578	51.1800003052	52.9900016785	61.5	61.5		65.2799987793
Link5369
Link10967Reverse						19.0300006866
Link6020
Link11069	26.017999649	23.6679992676	23.6100006104	25.3099994659	27.5230007172	28.9200000763	28.6180000305	26.1730003357	24.3250007629	37.0	29.6329994202	21.8029994965	19.0629997253	29.1000003815	31.3999996185	31.5799999237	27.2000007629	27.2000007629	26.6879997253	28.5349998474	29.9200000763	35.8730010986	26.2980003357	23.6650009155	26.5400009155	27.9379997253	27.9430007935	28.2749996185	28.0849990845	30.8199996948	31.3700008392	36.3950004578	35.5050010681	26.5429992676	33.6100006104	22.3500003815	22.3500003815	25.8950004578	45.1279983521	44.5649986267	33.9399986267	35.3349990845	33.6150016785	22.6700000763	20.9750003815	28.968000412	28.4750003815		28.0499992371
Link11178Reverse	21.125	13.25	21.4249992371	16.3999996185	24.125	20.625	18.0	12.3249998093	19.125	19.125	17.875	16.5	16.25	32.375	25.8050003052	28.0249996185	28.8250007629	22.2000007629	23.2749996185	26.3099994659	27.75	26.9400005341	23.1879997253	22.8250007629	22.5	25.4799995422	30.0249996185	27.5599994659	21.9780006409	19.4750003815	29.6679992676	26.75	27.25	31.0049991608	17.3250007629	27.125	21.4750003815	21.4750003815	25.7399997711	38.8499984741	14.1999998093	14.25	29.5529994965	30.7849998474	28.9629993439	23.7999992371	19.9750003815		24.7649993896
Link5167	67.0	57.9000015259	65.3000030518	59.2000007629	69.0	61.7000007629	67.9000015259	60.0999984741	64.0	65.6999969482	60.2999992371	64.5	83.0999984741	69.3000030518	56.7000007629	67.4000015259	67.5	70.5999984741	67.5999984741	60.0999984741	57.2999992371	57.2999992371	68.3000030518	61.2999992371	60.2999992371	79.1999969482	67.8000030518	72.5	67.0	77.5	71.8000030518	70.6999969482	63.7000007629	69.4000015259	72.5999984741	68.5	67.8000030518	64.5	58.4000015259	73.3000030518	73.1999969482	70.0	73.0	74.6999969482	69.9000015259	69.9000015259	78.5999984741		65.8000030518
Link2817
Link2817Reverse	107.800003052	50.7999992371	42.7000007629	42.7000007629	65.4000015259	59.7999992371	64.0999984741	58.4000015259	72.8000030518	72.8000030518	65.1999969482	54.0999984741	57.7000007629	63.2000007629	63.2000007629	65.2900009155	46.7999992371	111.599998474	111.599998474	66.0400009155	68.2900009155	69.8499984741	60.0400009155	69.2900009155	69.5	69.5999984741	69.5999984741	78.0	78.0	68.3600006104	65.0999984741	66.7799987793	57.9000015259	57.9000015259	66.4400024414	70.0	68.9000015259	67.8000030518	59.7999992371	59.7999992371	70.4599990845	57.2999992371	67.6999969482	67.6999969482	69.7300033569	66.1100006104	70.7399978638		67.0199966431
Link6639	32.5999984741	41.2999992371	39.4000015259	42.4000015259	36.7999992371	34.5999984741	37.4000015259	38.9000015259	45.5	32.5	40.2999992371	44.7999992371	40.0	30.2000007629	42.0	33.2999992371	38.5	29.8999996185	45.2999992371	54.7000007629	28.1000003815	37.9000015259	51.5	39.7999992371	35.9000015259	32.2000007629	30.2000007629	46.0	50.0	41.9000015259	32.2999992371	48.5	47.0	44.0	42.5999984741	33.0	51.7000007629	43.7000007629	56.5	30.2000007629	39.5	47.9000015259	47.9000015259	31.7000007629	40.0	27.6000003815	40.5		47.2000007629
Link9598	42.2750015259	37.7070007324	20.6149997711	52.8600006104	39.0699996948	36.1170005798		36.202999115	32.1399993896	28.7530002594	34.5270004272	52.4099998474		31.8700008392	1.28999996185	39.0999984741	34.1699981689	40.8400001526	25.7070007324	20.6900005341	32.9350013733	34.0900001526	5.84999990463	30.3950004578	29.8199996948	32.4049987793	44.0099983215				37.8650016785		29.375	43.6100006104						41.7400016785	41.0499992371	30.4750003815			29.4599990845				32.0200004578
Link9460Reverse	61.8499984741	32.2000007629	36.9000015259	36.9000015259	27.0699996948	25.6849994659	23.25	28.4500007629	30.5249996185	29.2549991608	26.2950000763	24.8199996948	26.6100006104	32.5699996948	33.9000015259	33.9000015259	29.4650001526	26.7649993896	26.3549995422	26.3549995422	34.25	34.5499992371	31.0249996185	54.2999992371	54.2999992371	29.1299991608	31.3549995422	33.3450012207	33.9900016785	30.0	32.3800010681	28.9249992371	28.9599990845	34.4799995422	31.2999992371	31.2999992371	30.125	32.1150016785	30.5	34.1800003052	34.4799995422	34.5250015259	28.4500007629	32.6100006104	30.7700004578	40.7099990845	24.5499992371		29.7399997711
Link3364Reverse	29.0	27.0	26.1000003815	30.2000007629	32.5999984741	30.0	34.5	23.1000003815	39.7999992371	25.1000003815	27.3999996185	31.8999996185	39.5	32.7999992371	28.2999992371	47.4000015259	27.6000003815	42.4000015259	35.9000015259	39.9000015259	35.2999992371	43.2999992371	35.0	30.6000003815	32.7999992371	36.4000015259	40.5	46.2999992371	35.2000007629	35.2999992371	33.2000007629	26.7999992371	40.2000007629	33.7000007629	43.5	35.0	41.5999984741	32.2999992371	46.4000015259	39.7000007629	50.7999992371	33.0	37.0999984741	34.4000015259	42.0	30.7999992371	43.2000007629		38.0999984741
Link4954	33.0499992371	26.0	35.0999984741	26.1499996185	26.2999992371	41.5	35.2000007629	28.8500003815	33.5	33.5499992371	39.2000007629	33.6500015259	36.6500015259	48.9000015259	34.2999992371	29.1499996185	44.4000015259	38.3499984741	39.7999992371	44.0999984741	36.4000015259	31.8500003815	33.4000015259	51.75	26.2999992371	48.8499984741	37.2000007629	50.5	36.7000007629	50.5	62.3499984741	26.3999996185	35.7999992371	37.4500007629	45.9500007629	40.2000007629	53.4000015259	46.1500015259	42.5999984741	39.4000015259	39.7999992371	52.8499984741	52.8499984741	58.0999984741	39.9000015259	48.7999992371	39.0999984741		45.7000007629
Link4550
Link10333Reverse	28.5499992371	25.7999992371	52.4000015259	31.3999996185	29.6499996185	73.5	24.6499996185	17.3500003815	30.75	26.5	26.5	40.2999992371	26.0	41.2000007629	29.8500003815	29.8500003815	38.5999984741	38.5999984741	32.2999992371	29.2999992371	22.3500003815	34.6500015259	28.3999996185	36.5499992371	29.9500007629	25.1000003815	23.4500007629	31.0	25.4500007629	36.7000007629	56.7999992371	44.5	27.7999992371	27.7999992371	52.2999992371	30.75	32.2000007629	47.5999984741	28.4500007629	28.75	38.0999984741	34.4000015259	46.2999992371	35.1500015259	38.2999992371	25.0499992371	33.5999984741		42.7000007629
Link7283Reverse	30.7999992371	34.2999992371	26.8999996185	30.7000007629	33.7999992371	23.1000003815	33.5999984741	28.7999992371	32.2999992371	29.3999996185	34.0999984741	26.3999996185	28.2000007629	36.7999992371	30.7999992371	31.0	31.6000003815	31.1000003815	33.4000015259	32.5	36.0999984741	28.8999996185	33.9000015259	27.2999992371	26.2999992371	33.5	38.7999992371	26.2000007629	32.2000007629	27.5	36.5	32.0	33.5999984741	33.5999984741	39.0	19.6000003815	18.6000003815	14.8000001907	28.7000007629	36.5	50.5	50.7000007629	33.2000007629	47.0999984741	71.0	26.2999992371	41.2999992371		41.0999984741
Link6120	103.199996948	94.0	94.0	111.800003052	111.800003052	102.430000305	107.489997864	116.800003052	109.5	109.5	111.379997253	104.690002441	112.970001221	107.529998779	108.699996948	107.040000916	113.160003662	113.029998779	105.849998474	121.400001526	121.400001526	116.019996643	107.980003357	110.300003052	109.300003052	117.800003052	123.900001526	116.800003052	111.199996948	111.199996948	113.5	112.230003357	118.800003052	118.800003052	117.199996948	118.699996948	118.699996948	108.919998169	111.75	100.5	108.0	108.0	128.800003052	128.800003052	109.599998474	117.569999695	97.5		109.580001831
Link12045Reverse	23.5499992371	23.5499992371	19.2000007629	23.1000003815	32.875	32.2449989319	22.1800003052	26.2299995422	24.1499996185	36.7000007629	36.7000007629	24.0	24.0	20.1499996185	20.1499996185	23.3950004578	21.2049999237	25.1000003815	21.7999992371	27.0599994659	22.7099990845	21.6849994659	20.6900005341	21.3349990845	24.9150009155	26.0349998474	59.3250007629	59.1850013733	28.8899993896	19.1499996185	27.1499996185	28.2999992371	32.1500015259	31.7450008392	29.5949993134	25.8799991608	37.125	35.7599983215	25.9249992371	25.8700008392	33.9000015259	38.7000007629	30.3500003815	30.3500003815	25.1000003815	20.75	24.0100002289		29.3700008392
Link10673	45.0		40.1199989319		38.0999984741	10.9650001526		42.9799995422			30.1000003815			17.1499996185			20.3799991608	13.7100000381	5.05999994278					15.154999733	31.0499992371		39.2099990845	27.9699993134		44.9099998474	12.1300001144	10.4499998093					17.8799991608							27.9699993134	54.4300003052		28.9200000763
Link9582Reverse	35.9199981689	35.7849998474	25.2000007629	32.2700004578	33.8699989319	28.1499996185	30.7399997711	28.4300003052	24.4150009155	28.4400005341	33.25	33.3650016785	31.8500003815	29.8050003052	28.2999992371	28.2999992371	26.3950004578	26.9899997711	46.5	36.1500015259	35.9799995422	36.75	37.3600006104	38.1100006104	31.5100002289	29.966999054	29.966999054	28.4699993134	23.6000003815	23.6000003815	33.0200004578	35.1150016785	25.2399997711	28.8999996185	28.8999996185	36.6399993896	34.9329986572	39.4399986267	33.0099983215	31.952999115	46.7200012207	37.7750015259	39.2000007629	18.4699993134	61.9700012207	34.4449996948	32.5699996948		50.5900001526
Link8617	46.7000007629	59.0	36.9000015259	50.9000015259	51.9000015259	55.0	56.0	51.5999984741	51.5999984741	49.5999984741	64.3000030518	44.0	52.9000015259	45.0	53.7999992371	39.0	46.5	65.8000030518	47.4000015259	36.5	58.7999992371	59.0999984741	56.2999992371	49.0	51.2999992371	49.7999992371	59.9000015259	50.7999992371	50.7999992371	59.4000015259	59.4000015259	53.5999984741	49.5	46.7000007629	59.2999992371	46.4000015259	61.5	61.5	54.4500007629	50.7000007629	46.0	60.0999984741	60.0999984741	49.5	57.7999992371	49.4000015259	63.0999984741		17.8999996185
Link6267
Link6461Reverse	48.2999992371	30.7999992371	27.1000003815	42.9000015259	33.5999984741	49.5999984741	32.0999984741	47.0	49.4000015259	41.7999992371	45.4000015259	42.9000015259	48.9000015259	46.9000015259	41.7999992371	56.0999984741	49.0999984741	54.5999984741	51.7999992371	55.5999984741	44.2999992371	43.2999992371	43.7000007629	48.0999984741	48.4000015259	36.7000007629	44.0	44.2999992371	48.2000007629	43.5	51.4000015259	35.0	48.2000007629	48.2000007629	46.2599983215	43.4500007629	46.4300003052	42.0999984741	42.0999984741	45.7599983215	46.9000015259	46.4000015259	46.4000015259	60.2000007629	60.2000007629	46.1899986267	59.0		46.2000007629
Link6260	67.1999969482	62.5999984741	54.2000007629	66.5999984741	61.2999992371	73.8000030518	64.4000015259	59.7000007629	73.1999969482	66.0999984741	59.2000007629	50.7000007629	67.9000015259	92.1999969482	64.5	60.0999984741	62.7999992371	102.900001526	74.5	71.8000030518	75.5999984741	73.3000030518	48.7999992371	86.8000030518	73.0	79.5999984741	60.2999992371	72.3000030518	86.1999969482	73.9000015259	57.9000015259	64.8000030518	128.0	67.4000015259	64.4000015259	73.5	45.9000015259	78.4000015259	82.3000030518	70.5999984741	56.5999984741	56.5999984741	71.8000030518	71.8000030518	61.0	67.9000015259	63.0		51.0999984741
Link10484	14.3999996185	29.3500003815	22.5	23.2999992371	23.2999992371	14.4499998093	21.6499996185	25.7999992371	17.8999996185	21.1000003815	31.0	22.5499992371	28.9500007629	32.7000007629	24.7999992371	21.0499992371	17.7999992371	30.3500003815	29.5499992371	21.0	25.1000003815	17.1499996185	15.5	15.5	29.2999992371	18.2999992371	26.25	22.8500003815	35.7999992371	35.0	32.0999984741	32.0	11.5	25.0499992371	19.2000007629	28.6000003815	36.5999984741	30.8999996185	31.5	39.7999992371	39.7999992371	34.2000007629	37.8499984741	37.6500015259	30.5	30.7000007629	38.9000015259		44.0
Link10830Reverse	24.0	23.2999992371	27.5	25.8999996185	18.5130004883	17.4500007629	26.7129993439	24.8880004883	22.5499992371	21.875	18.7630004883	22.7129993439	23.0629997253	21.4629993439	27.1000003815	23.7630004883	28.0	22.4629993439	31.2380008698	27.3500003815	28.4379997253	24.7999992371	25.5249996185	28.7999992371	28.0	29.7250003815	28.5690002441	29.3810005188	26.5	26.5230007172	27.625	22.7749996185	19.6809997559	24.0489997864	24.3880004883	26.6630001068	29.204000473	32.7760009766	32.2849998474	31.7789993286	28.0030002594	30.7299995422	27.9249992371	27.9249992371	32.0629997253	26.5249996185	22.4400005341		26.0279998779
Link12019Reverse
Link11543	58.6329994202	28.7399997711	27.4300003052	41.0499992371	32.0400009155	31.0599994659	24.093000412	46.9379997253	51.9550018311	51.4000015259	33.2630004883	32.2729988098	52.1069984436	50.9630012512	32.3629989624	37.4879989624	30.4300003052	36.2929992676	58.5	31.033000946	31.1630001068	37.108001709	39.4580001831	37.0730018616	31.297000885	35.25	35.8870010376	34.2200012207	35.1769981384	41.4799995422	27.2099990845	34.9650001526	40.1030006409	32.5730018616	37.0270004272	41.4350013733	35.3269996643	31.3269996643	41.4049987793	34.9399986267	34.8549995422	40.8400001526	43.5279998779	32.3429985046	33.3199996948	33.8479995728	27.7099990845		36.6549987793
Link5315Reverse	55.4000015259	60.1399993896	34.0	34.0	59.4000015259	55.1800003052	42.0999984741	42.0999984741	46.25	65.7600021362	65.6200027466	53.7400016785	62.2900009155	61.9199981689	47.8100013733	57.6899986267	30.6000003815	30.6000003815	58.8499984741	61.7099990845	56.6100006104	49.5400009155	58.1699981689	53.5400009155	53.1399993896	67.9499969482	52.7799987793	43.7000007629	43.7000007629	42.0999984741	42.4000015259	42.4000015259	50.0999984741	48.2000007629	48.2000007629	59.2700004578	68.1100006104	60.9399986267	50.7000007629	54.5200004578	53.6399993896	44.7000007629	44.7000007629	43.9700012207	65.9700012207	51.4700012207	67.8300018311		61.4900016785
Link5672Reverse	36.5	50.5	46.2999992371	41.9000015259	41.9000015259	44.2900009155	56.4000015259	27.5	48.7999992371	45.0999984741	43.2000007629	36.7999992371	36.7999992371	45.5600013733	46.5699996948	46.0999984741	46.0999984741	47.5299987793	47.5099983215	45.9300003052	44.9000015259	44.9000015259	52.2999992371	52.2999992371	48.3800010681	44.3800010681	45.2700004578	46.2000007629	46.2000007629	54.7999992371	54.7999992371	37.5999984741	38.4000015259	37.5999984741	37.5999984741	44.2000007629	59.2000007629	59.2000007629	44.0299987793	52.9000015259	52.9000015259	48.7999992371	48.7999992371	46.7400016785	46.6699981689	48.8800010681	33.9000015259		44.7200012207
Link5865Reverse
Link11912Reverse	48.9700012207	46.1500015259	45.2900009155	38.8400001526	42.8400001526	46.9199981689	45.8400001526	47.2099990845	47.0699996948	50.2599983215	53.2599983215	61.9000015259	52.5	52.5	46.0099983215	49.1599998474	48.3600006104	50.2400016785	52.2200012207	42.8400001526	48.7200012207	45.7400016785	47.7999992371	47.75	43.7900009155	39.2099990845	44.7200012207	51.3199996948	57.7700004578	49.9599990845	52.9900016785	53.4500007629	48.7700004578	49.5800018311	55.6300010681	49.7099990845	49.3499984741	41.7799987793	69.0699996948	40.2999992371	40.2999992371	48.0299987793	57.5900001526	41.0299987793	53.1300010681	60.8100013733	47.6199989319
Link8858Reverse					36.5800018311			33.5999984741							42.5400009155							36.8600006104			39.1800003052						38.8600006104						43.6500015259								44.5800018311
Link10574Reverse	14.5	16.6329994202	29.8999996185	21.8330001831	10.2670001984	23.466999054	16.466999054	20.5	16.466999054	25.5669994354	10.1330003738	14.5670003891	22.4330005646	24.5	27.5669994354	18.533000946	18.533000946	23.966999054	14.6669998169	18.0669994354	16.3330001831	19.8670005798	17.5669994354	18.6000003815	18.033000946	24.1329994202	27.9330005646	29.8330001831	32.3330001831	18.3969993591	21.8999996185	27.533000946	27.533000946	22.156999588	26.5	27.9629993439	27.6599998474	24.533000946	24.8670005798	22.3999996185	26.3330001831	26.7099990845	26.6469993591	25.033000946	22.9099998474	26.6100006104	26.8899993896		28.2229995728
Link5839Reverse	29.6329994202	35.5429992676	36.7050018311	34.1549987793	34.4269981384	38.4379997253	35.7430000305	35.6319999695	31.0669994354	33.7999992371	31.4829998016	36.5	38.5999984741	35.4300003052	32.327999115	36.9980010986	28.0349998474	30.8999996185	36.6669998169	34.7620010376	30.3029994965	36.25	35.1980018616	35.3520011902	36.4350013733	34.9269981384	34.8819999695	35.6780014038	34.5629997253	34.0229988098	32.5550003052	33.8030014038	36.297000885	35.4630012512	38.4319992065	35.2630004883	35.6479988098	42.1920013428	34.3019981384	34.1430015564	32.7379989624	36.9819984436	39.7179985046	34.9280014038	36.6069984436	37.8079986572	35.7019996643		35.016998291
Link3692Reverse	56.0999984741	56.0999984741	37.5900001526	44.1599998474	47.1300010681	44.3100013733	42.1599998474	52.2799987793	46.7799987793	43.7999992371	43.7999992371	42.8199996948	49.5099983215	47.8899993896	23.3999996185	43.7000007629	43.7000007629	41.2700004578	49.0400009155	46.8400001526	47.4099998474	48.9900016785	44.0699996948	47.2900009155	46.5	46.8699989319	54.4900016785	52.0200004578	56.7700004578	56.5099983215	48.2000007629	45.7200012207	49.9399986267	34.1199989319	43.0900001526	58.0999984741	50.8499984741	47.8300018311	50.8899993896	45.7299995422	50.0999984741	46.3199996948	46.1500015259	45.7200012207	50.0699996948	42.6899986267	57.1599998474		43.6800003052
Link6248Reverse
Link10651	13.0699996948	12.6800003052	11.4799995422	12.5100002289	11.7100000381	13.5	13.6999998093	12.5	12.5	12.4300003052	12.9799995422	13.029999733	12.9099998474	12.5500001907	13.529999733	13.5600004196	13.5100002289	12.1000003815	12.1000003815	14.3400001526	12.9899997711	14.1499996185	13.0799999237	13.1499996185	13.1899995804	14.1599998474	13.029999733	14.0600004196	11.8100004196	11.6199998856	12.970000267	14.3800001144	13.1899995804	12.0	12.0	12.3999996185	12.3999996185	12.970000267	12.9799995422	14.4099998474	9.13000011444	13.3000001907	14.6899995804	14.5699996948	13.4300003052	12.0	12.0		13.4300003052
Link7443	58.0	46.2000007629	56.9000015259	49.2000007629	46.4000015259	53.7000007629	46.7999992371	48.7000007629	48.7000007629	42.7999992371	56.5999984741	28.2999992371	53.5999984741	47.7999992371	47.7999992371	46.5999984741	58.0999984741	53.9000015259	57.7999992371	51.0999984741	51.7999992371	46.2000007629	58.0	52.7999992371	53.9000015259	57.9000015259	47.0	57.9000015259	57.9000015259	49.9000015259	49.9000015259	47.1800003052	43.5999984741	43.5999984741	45.8499984741	36.2999992371	46.5999984741	48.5	51.7000007629	51.7000007629	46.6699981689	60.7999992371	35.0	68.3000030518	68.3000030518	50.5	61.0		46.25
Link3295	43.2999992371	53.0999984741	52.7000007629	52.7000007629	60.5	60.5	34.2999992371	37.7999992371	39.9000015259	39.9000015259	32.5999984741	31.8999996185	51.2999992371	51.2999992371	36.3400001526	35.0400009155	47.2000007629	37.4000015259	37.4000015259	36.5699996948	68.5	68.5	43.2999992371	43.2999992371	34.9000015259	37.0	43.0	43.0	38.6899986267	40.4000015259	54.7999992371	54.7999992371	39.8499984741	38.6500015259	33.6300010681	35.2999992371	58.5999984741	58.5999984741	39.6100006104	37.8400001526	32.4000015259	32.4000015259	34.7099990845	32.0999984741	32.0999984741	38.4900016785	38.8400001526		41.4399986267
Link4846	45.5499992371	48.25	39.2999992371	39.9000015259	32.5499992371	28.6499996185	32.6500015259	42.7000007629	39.7000007629	37.7000007629	25.6499996185	34.25	40.0999984741	31.7000007629	36.5999984741	30.6000003815	34.1500015259	38.2999992371	43.8499984741	36.5	41.0	42.5999984741	39.1500015259	34.0499992371	31.1000003815	31.2999992371	29.25	28.0499992371	29.0	34.5999984741	38.25	36.2000007629	34.6500015259	28.0	37.3499984741	32.9000015259	34.1500015259	36.2999992371	28.4500007629	36.5999984741	35.2999992371	27.4500007629	34.0499992371	36.6500015259	26.3500003815	33.0999984741	41.8499984741		52.0999984741
Link7564	40.5299987793		31.6200008392	26.9699993134		39.2700004578	32.75	31.4400005341	18.8600006104	34.9300003052	43.5499992371	32.1899986267		28.4699993134	20.3799991608			39.5400009155			38.3400001526	37.4599990845	28.0400009155	13.2399997711			49.7900009155		13.3500003815	29.3400001526	41.3199996948					19.6399993896	46.5999984741
Link4846Reverse
Link6586	34.9000015259	28.7000007629	27.8999996185	33.7999992371	37.0	39.2000007629	43.0	40.0	44.2000007629	37.9000015259	36.5999984741	24.6000003815	42.5999984741	39.2999992371	38.2999992371	39.4000015259	27.7000007629	39.5	39.7000007629	39.9000015259	36.4000015259	27.7000007629	31.5	32.7000007629	31.1000003815	31.1000003815	43.4000015259	33.0	46.7000007629	51.9000015259	50.4000015259	46.5	49.7999992371	53.2000007629	42.9000015259	40.4000015259	44.5999984741	20.7999992371	56.5999984741	30.0	36.2999992371	46.2000007629	34.7000007629	34.7000007629	41.8300018311	53.5999984741	53.5999984741		27.0
Link7207Reverse	99.1100006104	81.2600021362	79.1800003052	80.6500015259	89.25	96.9599990845			94.5899963379	70.1399993896	80.5100021362	76.9599990845	83.6399993896	72.8099975586	85.5400009155	113.11000061	87.8899993896		82.4700012207	82.0	78.6399993896		74.5800018311	79.3300018311	86.4100036621	78.5999984741	79.4599990845		85.3600006104	70.1900024414	83.9700012207						70.5100021362		79.4000015259		86.4100036621	80.3499984741		81.7799987793		75.3700027466	98.1800003052
Link11215Reverse	22.8129997253	25.3229999542	22.4150009155	24.4300003052	22.3829994202	23.6079998016	24.7950000763	24.2430000305	24.6399993896	21.4780006409	23.517999649	23.2199993134	25.3500003815	21.4249992371	31.2000007629	12.1499996185	10.3030004501	23.4130001068	26.0380001068	33.702999115	34.5880012512	26.452999115	23.4150009155	29.8050003052	28.8549995422	23.218000412	26.3400001526	18.5499992371	21.2280006409	17.2049999237	27.8330001831	22.1949996948	29.0049991608	23.9549999237	27.4479999542	22.4400005341	24.783000946	25.1849994659	25.7549991608	22.7779998779	20.9029998779	21.8150005341	28.7479991913	25.0279998779	22.3449993134	22.5230007172	25.9379997253		25.5699996948
Link8207Reverse	22.2700004578	31.0900001526	26.1000003815	24.8670005798	29.6299991608	33.4879989624	27.1630001068	25.2469997406	29.8150005341	25.6049995422	36.7700004578	32.9430007935	22.5149993896	34.5149993896		24.7999992371	26.1650009155	34.6769981384	39.4199981689	32.1930007935	78.5899963379	23.093000412	24.107000351	36.1300010681	30.4650001526	34.2929992676	33.0970001221	41.4399986267	46.9900016785	39.0999984741	34.233001709	16.2250003815	38.75	60.7900009155	35.0299987793	10.2950000763	28.0499992371	29.9799995422	25.2299995422	34.3429985046	37.3650016785	36.5600013733	24.6499996185	33.6349983215	36.0550003052		16.9099998474		28.0499992371
Link12124
Link10482		8.64000034332	5.28999996185			3.56999993324			8.44999980927	3.18000006676	7.94999980927				9.93999958038	4.19000005722	9.31000041962		6.28999996185		8.39999961853		10.7100000381								8.14999961853					2.75									6.98000001907	4.09000015259	6.71000003815
Link9465	41.7999992371	29.1000003815	31.7999992371	37.7000007629	44.0	36.2999992371	58.9000015259	30.2000007629	36.7999992371	45.2999992371	34.7000007629	30.3999996185	30.3999996185	34.4000015259	39.0999984741	45.9000015259	33.5	47.7000007629	24.2000007629	26.2000007629	26.2000007629	34.5999984741	31.2999992371	46.0	34.0999984741	32.2000007629	27.6000003815	36.5	57.7000007629	45.9000015259	45.9000015259	37.2700004578	55.5	55.5	35.5699996948	31.7999992371	43.0999984741	43.0999984741	27.7000007629	33.7999992371	49.2999992371	37.0	35.5	42.0	42.0	52.4000015259	52.4000015259		30.7999992371
Link4438Reverse	50.7700004578	43.5800018311	33.2000007629	33.2000007629	46.7400016785	47.7200012207	43.0	48.8899993896	51.5200004578	43.3699989319	30.0400009155	50.1500015259	55.2400016785	40.8100013733	53.5	53.5	52.0699996948	38.7900009155	53.2200012207	61.2599983215	60.9000015259	60.9000015259	48.8600006104	52.4700012207	45.5400009155	46.7700004578	44.1100006104	45.8899993896	56.1599998474	23.8700008392	49.2599983215	59.1399993896	56.8800010681	60.5999984741	46.3300018311	58.0499992371	40.3199996948	83.0	61.4399986267	30.3199996948	37.75	56.8300018311		61.5699996948	51.8899993896		66.3300018311		54.4900016785
Link11640	71.8000030518	56.7700004578	73.0500030518			67.8300018311	33.7299995422	65.7300033569			72.2699966431					75.6800003052	56.8400001526	78.6999969482	66.5500030518	55.0400009155		61.4500007629		73.1600036621		72.0999984741	63.6100006104	71.8199996948	45.7700004578		63.5400009155			56.6100006104	59.4900016785		70.1800003052	59.6800003052	55.2900009155	62.4099998474		71.6200027466				61.1399993896	86.8499984741
Link11944	23.2999992371	32.033000946	26.8999996185	25.7999992371	26.8999996185	28.9330005646	24.8999996185	21.966999054	24.1000003815	29.0669994354	27.0669994354	30.5669994354	24.7999992371	36.466999054	26.9330005646	27.533000946	23.3029994965	18.9629993439	36.033000946	36.033000946	25.2530002594	25.3999996185	32.7000007629	36.966999054	26.7430000305	32.2000007629	33.2999992371	33.2999992371	26.4330005646	36.5999984741	36.5999984741	29.1000003815	34.7999992371	34.533000946	35.0999984741	35.0999984741	25.2999992371	37.7000007629	28.7999992371	28.7999992371	29.1329994202	30.1669998169	33.0999984741	33.0999984741	35.0200004578	45.2999992371	39.5		28.2000007629
Link7883	29.5629997253	25.6229991913	50.6699981689	16.406999588	41.9300003052	25.6499996185	40.7200012207	60.75	34.0149993896	67.7750015259	34.625	32.8100013733	31.4200000763	26.6399993896	41.5499992371	41.5499992371	42.6650009155	40.7000007629	50.5699996948	44.7470016479	27.9899997711	19.3400001526		38.5270004272	104.319999695	39.9700012207	49.3650016785	40.7449989319	38.0200004578	40.0999984741	53.0750007629		22.0499992371	40.1549987793		29.9500007629	22.2049999237	40.8400001526		41.5400009155			48.7050018311	91.9700012207					53.5900001526
Link4964Reverse	25.7999992371	25.7999992371	46.0	35.7000007629	35.7000007629	40.2999992371	40.2999992371	24.7999992371	34.7000007629	23.7000007629	30.2999992371	48.2000007629	40.0	40.0	32.2900009155	32.0999984741	32.0999984741	30.6499996185	28.6000003815	28.6000003815	31.8700008392	34.4000015259	35.2000007629	35.2000007629	33.9500007629	17.7000007629	17.7000007629	33.8300018311	23.1000003815	23.1000003815	35.8400001526	28.1000003815	28.1000003815	33.7999992371	53.0999984741	47.4000015259	47.4000015259	34.9000015259	34.9000015259	35.5299987793	36.8300018311	34.7400016785	31.9599990845	37.1699981689	37.3100013733	33.6199989319	34.8800010681		49.0
Link9109	14.3199996948	17.4330005646	26.4400005341	39.2400016785	22.0900001526	44.6129989624	27.857000351	24.4300003052	35.0730018616	33.4329986572	24.4930000305	31.9969997406	25.7469997406	40.4970016479	41.25			33.0800018311	25.25	37.9099998474	35.9370002747	44.5299987793	35.2099990845	37.3400001526	65.6800003052	31.9370002747	28.7399997711	23.9500007629	57.9000015259	31.5100002289			41.3400001526	38.1969985962	27.7849998474	27.1000003815	27.1000003815	22.5799999237		35.6870002747					14.4399995804				31.1100006104
Link4758	34.75	30.2999992371	30.2999992371	34.3450012207	21.6450004578	42.5	21.3999996185	21.3999996185	23.25	31.9500007629	36.4799995422	38.4000015259	35.7999992371	35.7999992371	40.5600013733	39.0299987793	28.8400001526	28.9650001526	33.8149986267	34.2550010681	34.6500015259	34.8050003052	31.3400001526	33.7150001526	22.25	17.75	62.2000007629	18.8500003815	35.4500007629	35.4500007629	53.0499992371	34.7999992371	23.8349990845	43.6450004578	46.4300003052	49.5999984741	50.5499992371	43.5999984741	39.4850006104	36.7849998474	49.9000015259	49.9000015259	38.3950004578	34.8549995422	42.0250015259	43.7999992371	43.7999992371		30.7250003815
Link5405Reverse	63.4000015259	68.9100036621	66.3700027466	60.2700004578	70.8000030518	48.5800018311	59.9099998474	62.8899993896	69.0299987793	55.5699996948	67.8300018311	67.9000015259	63.6500015259	62.6300010681	73.3700027466	69.1299972534	63.9399986267	72.3199996948	67.0100021362	69.6600036621	74.6699981689	72.0899963379	72.6500015259	58.7400016785	72.0	69.75	64.7600021362	68.3499984741	65.8000030518	67.4400024414	56.1699981689	65.2099990845	69.5400009155	74.9000015259	46.9700012207	58.3100013733	73.1100006104	68.1699981689	60.6599998474	67.0699996948	50.7599983215	64.6999969482	58.1899986267	63.5800018311	62.5499992371	73.1900024414	53.9700012207		71.9599990845
Link4571
Link10748Reverse	25.466999054	12.7329998016	23.4330005646	22.7999992371	17.8999996185	19.2329998016	15.6000003815	16.4330005646	12.8999996185	20.6669998169	18.6000003815	26.0	14.5	18.466999054	17.5	21.5669994354	19.466999054	19.8999996185	22.6669998169	17.5	18.2999992371	21.6329994202	22.2999992371	22.2329998016	21.2329998016	26.8330001831	22.3999996185	22.8330001831	20.5	25.5669994354	18.3670005798	18.7329998016	19.6669998169	24.2670001984	19.533000946	17.7670001984	20.0	19.0669994354	15.4670000076	27.4330005646	19.533000946	21.6669998169	18.6329994202	21.2670001984	26.4330005646	20.9470005035	38.0069999695		23.9330005646
Link2965	34.25	34.25	32.2649993896	33.4500007629	33.4500007629	28.4850006104	41.0499992371	41.0499992371	31.3999996185	46.4000015259	46.4000015259	34.1749992371	34.1399993896	33.3149986267	40.9000015259	40.9000015259	34.8149986267	24.5499992371	47.4000015259	47.4000015259	27.75	35.3499984741	31.6499996185	31.3500003815	35.5649986267	34.3199996948	38.0	54.5999984741	36.0449981689	37.2200012207	33.8349990845	36.1899986267	32.9550018311	30.3500003815	35.75	34.5999984741	28.3500003815	28.3500003815	36.3699989319	26.8500003815	26.8500003815	33.8050003052	33.4249992371	35.2350006104	36.5849990845	38.1800003052	48.5999984741		37.5099983215
Link9072	42.0999984741	42.0999984741	38.5499992371	38.5499992371	32.8349990845	34.1300010681	30.7000007629	47.7000007629	39.0	45.7000007629	45.7000007629	36.9900016785	39.3400001526	52.7999992371	52.7000007629	52.7000007629	55.5999984741	30.8500003815	41.5	43.4500007629	40.7000007629	40.7000007629	50.7999992371	28.5499992371	28.2999992371	46.2000007629	46.2000007629	42.8400001526	23.2150001526	37.4000015259	30.6499996185	51.5	53.5999984741	32.6500015259	26.625	28.9500007629	48.25	48.25	49.2700004578	51.1500015259	37.2000007629	37.2000007629	45.1899986267	40.6399993896	46.3800010681	32.5	52.0999984741		40.3349990845
Link2866Reverse
Link5791	96.6999969482	96.6999969482	88.6699981689	91.0999984741	91.0999984741	85.9800033569	89.9199981689	89.2699966431	88.4199981689	88.8399963379	91.3399963379	90.9400024414	91.7099990845	94.1699981689	89.0199966431	92.5599975586	91.9300003052	96.3600006104	91.5299987793	96.5299987793	88.5899963379	88.8199996948	93.8700027466	91.0299987793	94.8399963379	92.5299987793	96.0800018311	93.0599975586	91.7900009155	94.5400009155	92.4100036621	98.9100036621	99.9599990845	88.1200027466	91.4499969482	95.7399978638	80.3300018311	92.3600006104	99.6800003052	96.6600036621	100.690002441	96.2900009155	100.099998474	96.9199981689	95.3000030518	90.4199981689	83.8799972534		97.7600021362
Link6290		21.4899997711	30.8099994659	29.0499992371	33.4199981689	33.1300010681	25.9599990845	28.6599998474	23.5100002289	32.0299987793	24.3999996185	29.6000003815	29.6000003815	21.1700000763	28.7700004578	23.5499992371	20.6399993896	28.0699996948	37.8100013733	30.7999992371	37.2000007629	38.7599983215	18.4099998474		30.5300006866	28.7399997711	30.4699993134	38.7900009155	26.7900009155	20.0	38.0099983215	19.7399997711	27.9099998474	31.5	28.5499992371	26.2600002289	7.26999998093		22.0		30.0799999237	28.6599998474	41.8100013733		32.8699989319	36.2400016785
Link4991	48.3899993896	37.2999992371	61.5	64.6999969482	41.9000015259	52.5999984741	58.7999992371	58.7999992371	37.7000007629	81.9000015259	81.9000015259	62.9199981689	62.7799987793	57.1199989319	67.7699966431	54.3699989319	60.5600013733	64.5699996948	64.4100036621	51.2000007629	65.0	52.4799995422	60.9900016785	60.3199996948	51.2299995422	64.6399993896	62.3100013733	57.2999992371	57.2999992371	66.1699981689	33.4000015259	33.4000015259	60.5200004578	65.0199966431	64.9800033569	53.9599990845	66.4300003052	56.2400016785	51.6100006104	63.3899993896	65.9100036621	68.5	55.8800010681	83.1999969482	72.9000015259	72.9000015259	67.2799987793		72.8000030518
Link3488Reverse	28.7250003815	23.1749992371	22.9500007629	18.2000007629	21.3250007629	21.875	21.5	20.6499996185	24.7749996185	25.3999996185	27.4750003815	25.8999996185	28.3999996185	28.25	23.8999996185	26.9249992371	27.9249992371	31.2749996185	30.7250003815	28.1749992371	28.0750007629	30.6749992371	31.25	30.5499992371	27.3500003815	33.125	29.3250007629	34.375	30.0249996185	30.25	29.0	32.7249984741	33.625	24.8250007629	29.0499992371	34.5250015259	36.4000015259	31.25	31.9249992371	35.25	29.9500007629	34.3250007629	32.5	39.7999992371	32.875	34.5	25.7749996185		33.7229995728
Link2806Reverse	52.5	52.9000015259	47.7999992371	47.2999992371	52.7999992371	49.7000007629	51.7000007629	50.0999984741	57.7999992371	49.7000007629	58.0	52.0	51.5	51.2000007629	57.2000007629	58.2000007629	62.7999992371	46.0	51.2999992371	42.5999984741	55.2999992371	55.0	54.7999992371	46.2999992371	53.5999984741	53.0999984741	55.2000007629	24.3999996185	63.5999984741	39.5999984741	67.3000030518	50.0999984741	52.7999992371	63.4000015259	58.7999992371	61.0	62.9000015259	46.5999984741	61.2000007629	64.9000015259	54.2000007629	53.0999984741	60.2000007629	60.2000007629	49.2000007629	63.9000015259	61.0		58.5999984741
Link6285	111.199996948	62.6500015259	59.9799995422	67.8700027466	72.8300018311	63.5200004578	73.1299972534	101.199996948	101.199996948	71.4599990845	81.8000030518	77.3399963379	87.9000015259	63.4399986267	78.4700012207	83.3199996948	69.25	74.0800018311	58.0999984741	58.0999984741	86.3799972534	87.0999984741	71.9400024414	75.7699966431	83.9400024414	84.3000030518	88.1699981689	91.1800003052	84.0500030518	67.4599990845	81.6999969482	74.6399993896	77.4199981689	61.4500007629	73.5699996948	93.5299987793	59.5999984741	92.6100006104	92.2200012207	76.5500030518	65.7699966431	61.4399986267	91.3300018311	98.9899978638	98.7099990845	99.1500015259	85.4000015259		30.0599994659
Link11578Reverse	61.3950004578	56.7649993896	51.3269996643	58.8600006104	50.4399986267	49.5870018005	51.0999984741	50.8300018311	57.8849983215	59.4900016785	60.5900001526	49.4570007324	60.0050010681	57.9049987793	58.0999984741	49.6570014954	57.2400016785	61.2449989319	60.5999984741	60.5999984741	55.9129981995	54.2529983521	57.983001709	60.2649993896	58.6850013733	51.4869995117	62.1300010681	55.9029998779	63.1300010681	65.7900009155	58.7299995422	68.5599975586	64.8499984741	56.7369995117	50.8930015564	65.6350021362	60.0	63.2700004578	58.4799995422	58.1800003052	59.783000946	50.6069984436	62.7849998474	66.7600021362	67.1100006104	66.1600036621	47.9399986267		48.3629989624
Link6915Reverse			40.7000007629	35.4199981689	23.7900009155	50.5	13.8500003815	36.4500007629		15.6899995804	25.0949993134	32.0130004883	26.2099990845				38.5200004578					22.6800003052		32.4370002747	30.0200004578	29.4200000763	36.7729988098			29.5300006866						26.2749996185								31.0300006866					20.6949996948
Link2807	63.5999984741	46.7000007629	40.5999984741	49.2999992371	37.0	44.2000007629	45.7000007629	47.5999984741	52.4000015259	46.7999992371	49.4000015259	46.2000007629	32.0999984741	35.9000015259	43.5999984741	49.7999992371	49.0	53.7999992371	49.2999992371	49.4000015259	43.4000015259	52.5999984741	57.9000015259	55.5	61.5999984741	60.0999984741	48.7999992371	43.2999992371	70.6999969482	58.0	48.4000015259	53.9000015259	54.0	51.0	42.0	61.4000015259	50.0999984741	57.5999984741	48.7999992371	56.5999984741	43.7999992371	61.5	61.5	73.6999969482	83.5999984741	42.5999984741	42.5999984741		41.2000007629
Link10264Reverse	20.25	17.8500003815	20.4750003815	20.0750007629	17.7749996185	14.6499996185	17.2000007629	15.8999996185	20.0249996185	13.25	18.5750007629	15.8249998093	20.2000007629	15.625	17.6499996185	14.0749998093	17.0249996185	19.9500007629	13.8500003815	15.1000003815	15.5500001907	12.5749998093	22.7250003815	17.6749992371	20.125	22.7250003815	14.9250001907	14.9250001907	16.0	17.9249992371	19.8500003815	17.8500003815	16.375	20.8999996185	16.0750007629	14.625	23.0750007629	18.125	20.2999992371	18.0	20.5499992371	22.7250003815	18.5249996185	17.625	24.4249992371	25.5499992371	30.0750007629		22.5499992371
Link5938	28.3670005798	42.5999984741	36.983001709	38.1500015259	39.0	38.6329994202	32.5670013428	26.033000946	21.533000946	28.7000007629	28.9829998016	38.8499984741	37.3499984741	35.7999992371	34.783000946	35.8170013428	33.8499984741	33.6329994202	31.1000003815	34.2999992371	35.3829994202	30.6000003815	30.2670001984	29.783000946	32.75	36.966999054	34.733001709	44.4500007629	33.233001709	35.966999054	35.75	41.233001709	30.1830005646	36.4000015259	32.6669998169	33.5830001831	32.8829994202	30.966999054	31.966999054	31.5499992371	33.25	35.6669998169	38.6500015259	41.0999984741	35.983001709	35.716999054	42.6669998169		42.8819999695
Link4939Reverse	23.3630008698	21.6679992676	22.5900001526	26.8449993134	25.202999115	26.3850002289	21.0750007629	19.2250003815	25.25	27.1000003815	22.2000007629	25.0499992371	25.1529998779	24.4249992371	23.2749996185	28.125	28.625	31.5499992371	30.8250007629	25.4279994965	31.0499992371	25.4580001831	24.8649997711	24.7250003815	25.6100006104	25.5949993134	25.7150001526	26.7849998474	26.3349990845	29.4750003815	28.7250003815	27.8500003815	29.2000007629	29.6000003815	32.2750015259	31.4750003815	30.2999992371	33.3499984741	32.0880012512	25.0499992371	31.5	27.9249992371	28.2450008392	35.8499984741	32.5250015259	24.3080005646	32.4599990845		23.1499996185
Link9253	30.5	37.7000007629	37.7000007629	26.2000007629	26.2000007629	31.3899993896	32.4000015259	23.0	43.2000007629	43.2000007629	12.1000003815	12.1000003815	36.0	13.6000003815	13.6000003815	49.2999992371	41.0999984741	41.0999984741	35.2700004578	28.1000003815	19.2999992371	35.5999984741	30.7000007629	30.7000007629	35.4799995422	44.5999984741	43.5999984741	43.5999984741	44.0999984741	33.9000015259	33.9000015259	22.3999996185	22.3999996185	47.4000015259	10.8000001907	7.90000009537	7.90000009537	36.0999984741	30.5	30.5	44.5	44.5	26.6000003815	49.0	49.0	38.9700012207	24.2999992371		44.0
Link2871	31.2000007629	23.4500007629	33.5999984741	29.3999996185	34.0	33.0	34.3499984741	35.75	33.0499992371	34.7999992371	35.5999984741	30.1499996185	31.4500007629	30.6000003815	33.0	31.2999992371	30.75	35.7999992371	35.2999992371	32.7000007629	41.5499992371	35.4500007629	31.3999996185	36.4000015259	39.2000007629	32.0	32.2000007629	24.3999996185	29.5499992371	19.9500007629	18.2000007629	30.2399997711	29.75	30.3500003815	32.4000015259	27.75	27.75	33.4700012207	32.625	35.5499992371	27.9500007629	36.25	35.2000007629	38.9000015259	38.9000015259	35.0699996948	34.6899986267		31.4249992371
Link9215	38.0600013733	32.2350006104	29.8250007629	29.3950004578	34.7099990845	45.0999984741	31.7099990845	18.9099998474	35.1699981689	35.375	35.0050010681	34.3100013733	23.7950000763	23.3600006104	35.0099983215	32.8899993896	37.5900001526	25.4200000763	27.2999992371	31.2299995422	22.4400005341	36.4650001526	31.8850002289	33.2550010681	35.2999992371	35.5849990845	26.4200000763	23.7999992371	34.9199981689	35.2750015259	29.7600002289	40.4500007629	30.3500003815	29.8400001526	24.3099994659	20.5200004578	27.2600002289	43.0999984741	36.8300018311	29.1399993896	42.4700012207	33.8899993896	24.1399993896	33.6349983215		51.0099983215	39.5800018311		45.0800018311
Link10289	13.4879999161	20.4130001068	28.4440002441	27.4009990692	17.4710006714	17.8029994965	20.7089996338	13.9560003281	19.0559997559	18.3740005493	18.670999527	15.4399995804	19.361000061	19.1130008698	17.6340007782	18.2689990997	24.9629993439	21.2000007629	19.5839996338	18.718000412	19.4659996033	19.1840000153	18.4090003967	19.1700000763	19.5039997101	23.7940006256	21.4279994965	18.0049991608	27.9710006714	22.7439994812	21.0079994202	22.7430000305	19.8899993896	22.0729999542	21.4330005646	17.8729991913	18.5990009308	18.1490001678	20.6439990997	26.9190006256	25.3099994659	25.1049995422	27.4790000916	20.7509994507	19.093000412	20.6189994812	20.2859992981		23.9370002747
Link8872Reverse	42.0200004578	42.4199981689	43.3100013733	43.5999984741	44.3600006104	45.2400016785	32.75	31.4400005341	50.3400001526		31.3500003815		45.75	53.3199996948	52.2999992371	46.3699989319	48.3600006104	42.25	38.0900001526	43.4500007629	63.0600013733	49.9799995422	42.6599998474	39.8100013733		40.1800003052			53.3800010681	54.6599998474				30.4899997711	50.2999992371	28.3600006104	38.1300010681	41.1300010681	28.7199993134	44.3300018311			47.4000015259	27.4899997711			27.5699996948		37.0999984741
Link9300Reverse	83.8000030518	39.4399986267	29.3299999237	29.3199996948	51.0400009155	33.0	22.8099994659	91.0	29.1399993896	27.8600006104	36.5999984741	31.4300003052	24.7299995422	52.0999984741	34.25	59.9700012207	25.3400001526	49.3100013733	33.2200012207	41.75	33.8600006104	53.1699981689	46.3800010681	50.1599998474	32.8199996948	28.9599990845	51.9000015259	30.7700004578	15.7899999619	25.3199996948	29.2700004578	48.5299987793	52.4000015259	34.0499992371	22.7099990845	12.4300003052	10.1800003052	27.2000007629	43.9099998474	36.6399993896	25.0	17.6299991608	39.1500015259	44.8300018311		65.6900024414	40.3600006104
Link10804	29.6000003815	30.6000003815	30.7000007629	28.7999992371	24.6669998169	30.9330005646	21.8999996185	27.966999054	25.2999992371	29.2329998016	31.6669998169	28.0669994354	25.7670001984	30.033000946	31.0669994354	30.1329994202	24.7670001984	28.5	30.2329998016	30.6329994202	29.2630004883	21.4330005646	34.0999984741	29.8999996185	31.6669998169	30.3999996185	27.6329994202	24.6329994202	26.2870006561	27.5130004883	28.1000003815	20.6329994202	32.6329994202	32.6329994202	30.9930000305	28.2999992371	30.8670005798	28.6000003815	29.2000007629	29.8129997253	29.3099994659	30.8999996185	29.6000003815	30.9570007324	28.5	28.6000003815	24.7670001984		29.6000003815
Link4660Reverse	33.9900016785	33.0349998474	38.2550010681	35.7249984741	29.0550003052	46.9399986267	49.4799995422	36.2150001526	34.2700004578	32.6749992371	34.3300018311	41.3349990845	40.2750015259	37.9000015259	44.2400016785	38.6399993896	35.3650016785	74.5400009155	70.2300033569	31.4850006104	30.3850002289	36.6100006104	33.4399986267	37.2750015259	43.3300018311	52.25	44.4000015259	44.4000015259	30.1450004578	37.5	37.5	34.7999992371	38.6599998474	29.3050003052	39.2400016785	43.3800010681	33.0849990845	40.8699989319	38.0750007629	44.8499984741	48.5299987793	39.0200004578	38.8600006104	47.9000015259	36.8549995422	39.1699981689	39.5050010681		37.7700004578
Link6530			36.8800010681	37.7799987793										43.1599998474		36.0600013733		40.0999984741	93.3499984741			91.2799987793	40.2200012207							37.6899986267		40.2999992371						42.1100006104	42.9500007629		40.7200012207
Link11837	89.5599975586		75.6200027466	96.8000030518	85.4899978638	70.3300018311	89.5100021362	73.3399963379		95.9000015259	58.7799987793	80.8899993896		70.6699981689	77.9000015259	73.9400024414	63.7900009155	95.6200027466	98.1399993896	91.5599975586		81.9000015259	82.8899993896	86.5899963379	96.9499969482	85.0599975586	101.63999939	63.2400016785	83.8799972534	91.7399978638	94.6900024414	92.4000015259	98.7799987793	80.7699966431	89.1600036621		91.4599990845	83.0100021362				102.069999695		95.5299987793		80.9899978638	77.1399993896		92.8499984741
Link7317Reverse	44.2000007629	44.2000007629	25.5	25.5	42.5499992371	37.7999992371	49.0	49.0	40.5	44.7000007629	52.9000015259	52.9000015259	28.0	28.0	38.9000015259	42.7000007629	42.7000007629	44.7799987793	42.0099983215	41.3600006104	42.8699989319	43.1199989319	43.9300003052	41.9900016785	45.6899986267	36.7999992371	46.2999992371	46.2999992371	41.9900016785	47.5299987793	46.1199989319	51.4000015259	51.4000015259	47.5400009155	42.4199981689	75.6999969482	79.3000030518	79.3000030518	42.3800010681	44.5900001526	45.1800003052	46.3699989319	40.7799987793	44.2999992371	88.6999969482	88.6999969482	34.7000007629		48.7000007629
Link7591	37.0629997253	25.6770000458	26.5529994965	26.1469993591	31.5200004578	33.0929985046	32.452999115	30.4430007935	28.202999115	30.6499996185	30.0030002594	29.2250003815	30.3799991608	29.2399997711	34.4070014954	39.0699996948	26.2670001984	29.4400005341	21.0450000763	33.8899993896	31.7600002289	32.0849990845	22.0300006866	26.0599994659	33.7599983215	32.3600006104		32.0600013733	31.0970001221	31.8799991608	27.1870002747	30.4300003052	35.3129997253	40.4300003052	28.7229995728	21.3400001526	38.2000007629	31.3500003815	8.42000007629	27.6849994659	40.3030014038	37.6899986267	29.4699993134	39.3069992065	36.5999984741				25.6870002747
Link6548	19.2630004883	20.6830005646	19.3600006104	18.9829998016	21.3680000305	19.6800003052	29.7250003815	29.7250003815	20.7730007172	20.3850002289	21.6079998016	27.3530006409	21.9650001526	23.9880008698	24.4899997711	20.2749996185	20.7530002594	21.4850006104	24.4799995422	24.25	21.5	28.3449993134	24.2549991608	23.6100006104	22.6299991608	25.7980003357	25.4850006104	34.1500015259	27.1499996185	27.1499996185	24.4599990845	27.0349998474	26.8500003815	26.8500003815	23.3999996185	24.6499996185	26.2229995728	25.3330001831	25.702999115	22.3780002594	24.7779998779	26.0799999237	23.9349994659	25.7430000305	24.3729991913	27.6079998016	21.375		25.1529998779
Link7859Reverse	36.8699989319	42.1500015259	33.8300018311	43.1899986267	43.1049995422	34.375	37.3400001526	29.6000003815	29.6000003815	32.3600006104	40.3849983215	39.0499992371	37.5649986267	37.8499984741	32.7750015259	35.3499984741	40.7750015259	43.5600013733	33.8300018311	44.0349998474	45.9000015259	45.9000015259	42.5800018311	34.4199981689	43.3100013733	43.4049987793	45.7099990845	36.4199981689	46.7799987793	33.4700012207	45.5	45.5	41.8499984741	25.5750007629	49.5200004578	37.0	37.0	40.8849983215	48.5	48.5	41.8199996948	44.8349990845			40.6899986267	31.7999992371	31.7999992371		45.3899993896
Link11125
Link11086Reverse	32.1500015259	27.4400005341	59.7849998474	36.7200012207	74.7600021362	13.7650003433	61.7700004578	38.9650001526	42.3300018311	64.6900024414	67.0599975586	40.4199981689	26.4200000763	11.220000267	21.2999992371	15.9099998474	38.6599998474	33.2949981689	35.4150009155	45.5	43.6150016785	20.8199996948	10.3400001526	47.5200004578	19.4750003815	22.0499992371	12.8199996948	24.0699996948	24.0599994659	21.4200000763	19.8299999237			24.2000007629	13.0399999619		19.3349990845	13.6899995804			31.6200008392	58.3950004578	72.9899978638			95.9899978638			13.2550001144
Link4856Reverse	33.5999984741	27.8999996185	24.8999996185	28.2999992371	30.3999996185	33.0	27.7000007629	31.0	33.5	30.5	35.5999984741	35.2999992371	33.2999992371	32.5999984741	35.0999984741	31.1000003815	31.1000003815	31.8999996185	31.2999992371	35.2999992371	35.2999992371	36.2000007629	36.5999984741	30.0	34.5	28.2999992371	32.2000007629	36.5999984741	35.7000007629	33.5999984741	35.7999992371	34.0999984741	31.7000007629	36.4000015259	38.0	36.9000015259	20.2999992371	44.7000007629	42.7000007629	34.0999984741	35.2999992371	40.7999992371	45.0	30.6000003815	32.0999984741	36.5999984741	29.8999996185		29.3999996185
Link6647Reverse	36.6899986267	19.7000007629	23.1800003052	33.5149993896	38.2550010681	23.5750007629	23.7049999237	17.2549991608	18.1350002289	44.0	31.1700000763	23.1949996948	33.8499984741	24.2700004578	16.2250003815	29.8449993134	38.875	41.6599998474	28.0499992371	38.7449989319	35.5099983215	36.9599990845	20.0699996948	17.0149993896	23.6049995422	24.7049999237	33.8800010681	44.5499992371	41.875	31.6200008392	43.0550003052	41.0900001526	38.0	41.2700004578	37.2350006104	39.6800003052	23.2399997711	25.7000007629	38.1300010681	38.9700012207	41.0600013733	37.3300018311	39.5299987793	44.5	41.375	32.4199981689	36.7400016785		36.8899993896
Link10742Reverse	24.2479991913	24.9419994354	24.2479991913	25.7740001678	20.781999588	20.2539997101	25.6359996796	26.0020008087	25.4699993134	31.482000351	23.1319999695	23.8379993439	23.7000007629	23.7000007629	24.7919998169	26.8999996185	31.9500007629	31.8999996185	31.8999996185	28.513999939	26.1259994507	25.8980007172	27.1539993286	27.0020008087	26.7619991302	29.8460006714	30.2339992523	27.1000003815	27.1000003815	27.2600002289	27.9020004272	29.1520004272	29.3880004883	22.0340003967	22.436000824	28.5839996338	32.4959983826	32.0559997559	27.0960006714	30.4479999542	29.1760005951	26.7000007629	26.7000007629	31.3379993439	30.8759994507	30.1520004272	31.2999992371		30.6100006104
Link8324	48.7000007629	38.4000015259	52.5600013733	49.4099998474	44.2400016785	34.9000015259	48.0	36.8699989319	40.1199989319	43.7700004578	28.4099998474	32.9199981689	37.3800010681	45.9599990845	25.6900005341	43.9099998474	43.1100006104	39.4500007629	47.1300010681	36.1399993896	35.2900009155	37.8300018311	52.3499984741	50.7599983215	50.9700012207	43.0800018311		25.3099994659	44.7400016785	47.5499992371	56.1599998474	31.25	39.7700004578		55.3800010681	45.3899993896	50.1100006104	45.7799987793	42.0600013733		51.8300018311	53.6800003052	34.4700012207	36.4099998474		37.0999984741	42.2700004578		53.2200012207
Link11079Reverse	24.1900005341	24.7000007629	26.3999996185	26.3999996185	24.2999992371	23.2999992371	25.8999996185	26.0	26.0	44.2000007629	44.2000007629	24.3299999237	25.7000007629	25.7000007629	25.0799999237	19.8999996185	27.1000003815	37.2999992371	27.0	27.0	28.5	25.7000007629	25.7000007629	35.0999984741	35.0999984741	25.8999996185	25.9699993134	21.5	21.5	29.1000003815	27.5	22.7999992371	27.1000003815	27.1000003815	28.8999996185	28.8999996185	25.6000003815	31.2000007629	31.2000007629	26.0699996948	27.7299995422	26.1700000763	22.5	22.5	26.6399993896	28.2000007629	25.1800003052		26.8600006104
Link10460Reverse
Link6873Reverse	57.0999984741	57.0999984741	36.8400001526	33.5900001526	34.9000015259	32.2000007629	32.2000007629	73.9000015259	73.9000015259	37.0600013733	33.2599983215	33.0299987793	38.3899993896	35.8800010681	38.3899993896	5.19999980927	5.19999980927	36.9099998474	36.3300018311	34.2299995422	30.5900001526	35.7099990845	29.2999992371	40.5999984741	40.5999984741	37.8800010681	37.8400001526	48.5999984741	48.5999984741	30.9099998474	35.6399993896	42.9300003052	38.6199989319	37.0499992371	38.3400001526	38.0900001526	37.4399986267	34.5400009155	38.8100013733	47.5099983215	41.0299987793	26.4200000763	40.0699996948	47.3100013733	30.9599990845	33.0999984741	26.5		32.3899993896
Link11244	26.1669998169	31.2670001984	45.4000015259	36.3800010681	33.9029998779	32.5999984741	31.2199993134	31.9899997711	33.5369987488	31.2929992676	37.8030014038	36.3800010681	36.0830001831	36.1669998169	38.1030006409	37.3199996948	41.7630004883	34.5800018311	31.1700000763	38.6329994202	34.8769989014	35.4799995422	36.2400016785	30.406999588	38.9900016785	34.8300018311	50.1599998474	29.357000351	39.4000015259	33.7299995422	38.3400001526	39.1300010681	29.6499996185	30.5599994659	32.5629997253	36.8969993591	36.8069992065	31.2399997711	46.0769996643	30.6730003357	23.5629997253	36.3100013733	23.452999115	22.6870002747	30.8069992065	24.8470001221	25.5429992676		31.1329994202
Link9726Reverse	32.4729995728	40.2430000305	32.8899993896	48.3600006104	40.6180000305	36.8470001221	39.4970016479	42.408000946	41.0519981384	41.141998291	35.5600013733	39.5429992676	46.0419998169	36.1440010071	46.2070007324	40.0419998169	35.6370010376	35.5960006714	42.4150009155	42.3520011902	33.2179985046	33.0219993591	48.0550003052	40.4239997864	33.2739982605	32.4500007629	39.7449989319	32.8680000305	63.7999992371	58.3230018616	42.6669998169	48.2229995728	42.7319984436	38.5769996643	35.1479988098	52.6450004578	28.3719997406	25.8999996185	24.1100006104	40.9199981689	41.9420013428	24.6200008392	41.5540008545	43.3979988098	47.9379997253	37.5870018005	34.6469993591		50.875
Link8378	38.5	37.2000007629	28.2999992371	11.1999998093	41.9000015259	34.9000015259	52.5999984741	31.0	35.0	44.0999984741	44.0999984741	28.7000007629	50.0999984741	50.0999984741	41.9000015259	41.9000015259	36.3800010681	38.9000015259	46.5	46.5	52.0999984741	31.8999996185	48.0999984741	48.0999984741	47.7999992371	32.2000007629	39.2999992371	48.2000007629	29.3999996185	29.3999996185	39.75	31.1000003815	32.2999992371	62.4000015259	62.4000015259	35.4599990845	39.5400009155	32.9000015259	32.9000015259	57.2000007629	41.2000007629	41.2000007629	42.4000015259	42.4000015259	52.4000015259	52.4000015259	49.0		43.6599998474
Link5482	30.1299991608	23.0	28.5	32.5200004578	31.4300003052	40.2999992371	35.7000007629	35.7000007629	35.4700012207	31.6200008392	33.7700004578	33.4799995422	24.1200008392	31.9300003052	34.0400009155	38.4300003052	36.3699989319	33.9599990845	34.8400001526	39.2200012207	28.7099990845	36.7200012207	39.1800003052	21.7000007629	21.7000007629	35.7999992371	29.0900001526	27.5599994659	29.7000007629	35.5699996948	33.4399986267	39.8199996948	37.6199989319	30.6800003052	32.9799995422	24.6599998474	39.7700004578	29.6499996185	28.4099998474	29.1399993896	38.0999984741	32.6399993896	31.8899993896	34.4099998474	39.5	30.3099994659	37.4900016785		30.4699993134
Link5053Reverse	91.3499984741	83.7799987793	90.4400024414	79.5199966431	87.1500015259	75.2099990845	86.8700027466	83.8600006104	83.1200027466	71.1699981689	86.9800033569	88.5999984741	88.5999984741	76.4599990845	89.4199981689	83.9300003052	83.3899993896	79.8499984741	82.4700012207	89.4400024414	88.0199966431	90.1200027466	90.6999969482	79.7200012207	87.1100006104	93.0	92.2799987793	91.3199996948	87.7200012207	99.5299987793	89.9700012207	89.8000030518	91.1900024414	112.699996948	112.699996948	75.3000030518	95.5699996948	71.8399963379	95.3199996948	93.1399993896	92.0999984741	78.3099975586	82.9300003052	102.88999939	97.9300003052	103.449996948	89.6900024414		81.8199996948
Link10186Reverse	24.0	27.3999996185	21.466999054	21.0	25.5	23.5669994354	25.466999054	23.2999992371	26.0669994354	24.8999996185	24.6329994202	23.1000003815	30.6000003815	29.2670001984	24.7670001984	25.6000003815	16.4330005646	25.466999054	24.0669994354	22.6000003815	22.6000003815	22.8330001831	22.3330001831	20.9330005646	19.7329998016	17.466999054	17.7329998016	27.7000007629	32.0	25.5	22.966999054	28.2670001984	26.966999054	30.3670005798	27.5669994354	36.5	24.7999992371	24.0669994354	22.3999996185	24.7999992371	31.8670005798	27.343000412	21.9330005646	35.8330001831	37.1570014954	25.3999996185	22.8670005798		27.1669998169
Link5127Reverse	69.5999984741	70.4000015259	73.0	68.4000015259	75.1999969482	68.5	71.3000030518	65.5	70.0	72.5999984741	75.5999984741	70.9000015259	73.1999969482	69.3000030518	72.0	74.8000030518	71.5999984741	70.0999984741	66.0999984741	72.6999969482	73.1999969482	80.5999984741	70.4000015259	67.0	74.5	72.4000015259	73.8000030518	74.8000030518	68.0	67.5999984741	68.5999984741	74.9000015259	73.4000015259	73.5	75.0	70.3000030518	69.0	68.0	71.0	72.5	72.5999984741	73.0999984741	71.0	73.8000030518	77.9000015259	72.5	75.6999969482		74.5
Link7983Reverse										62.8699989319		17.9200000763							52.7299995422							53.6899986267						53.7999992371
Link11179	30.6599998474	24.1800003052	25.9500007629	25.9200000763	29.0	29.0	27.3099994659	18.3299999237	24.5	31.1000003815	31.1000003815	20.8299999237	23.5900001526	24.8199996948	32.5	25.7900009155	22.7299995422	23.9300003052	27.6299991608	30.7299995422	29.3899993896	21.9400005341	26.3899993896	25.6499996185	27.3999996185	27.7700004578	27.8199996948	23.4200000763	28.5699996948	27.6900005341	29.7099990845	16.4899997711		27.7700004578	31.7199993134	35.8600006104	33.1199989319	31.6399993896	29.6100006104	28.9099998474	24.4500007629	35.3300018311	27.8999996185	32.4199981689	28.8799991608	27.5400009155	31.0799999237
Link9724Reverse	24.7049999237	30.3770008087	39.1899986267	29.4850006104	39.5769996643	38.1800003052	34.5130004883	35.125	35.3100013733	30.7800006866		32.4430007935	38.9630012512	20.1599998474	29.1450004578	33.9930000305	20.8770008087	34.3300018311		33.2099990845	39.016998291	28.3899993896		34.25	18.7099990845	35.2770004272	36.8199996948	22.9400005341	31.6100006104		43.0929985046		45.3300018311		22.7700004578	32.4399986267	39.7400016785	34.5400009155				35.1399993896		37.2299995422		30.7900009155			53.1199989319
Link10290	22.0599994659	22.4340000153	32.0099983215	33.0200004578	22.3859996796	24.813999176	24.4780006409	23.1679992676	21.6399993896	22.5440006256	20.7240009308	22.9839992523	20.9500007629	20.8980007172	20.6879997253	21.327999115	21.6380004883	22.5160007477	24.3500003815	24.3680000305	23.8680000305	27.5720005035	23.763999939	24.6679992676	24.936000824	23.9260005951	23.5820007324	20.5160007477	24.6240005493	27.4599990845	24.4239997864	25.4899997711	25.1800003052	35.4630012512	27.3080005646	25.3059997559	22.4260005951	23.8740005493	25.0200004578	25.0599994659	30.2000007629	22.2919998169	25.5680007935	25.6200008392	23.8540000916	23.2940006256	26.3479995728		31.7630004883
Link12076
Link6738Reverse
Link11150Reverse	26.3400001526	21.186000824	14.2589998245	14.7089996338	20.9589996338	21.5960006714	15.0609998703	19.7709999084	18.7310009003	22.0289993286	21.561000824	20.9699993134	23.7530002594	24.8059997559	25.3199996948	22.3689994812	19.8560009003	22.9890003204	17.1630001068	23.2000007629	26.3010005951	18.0359992981	24.6369991302	26.6270008087	28.672000885	26.732000351	27.8330001831	28.107000351	23.2870006561	24.3400001526	27.5499992371	25.2989997864	26.7310009003	25.9099998474	25.6599998474	24.2800006866	24.6830005646	26.6380004883	27.3379993439	25.4899997711	18.8449993134	18.3330001831	21.2049999237	27.0310001373	29.1609992981	26.6329994202	25.3500003815		26.9570007324
Link11945Reverse	35.4000015259	29.6499996185	39.4000015259	43.9500007629	35.9000015259	40.6500015259	29.2000007629	44.0	30.0	32.8499984741	41.2999992371	34.2999992371	41.6500015259	46.6500015259	37.0499992371	43.25	43.4000015259	34.2999992371	33.0999984741	46.1500015259	32.9500007629	41.75	44.9500007629	49.0999984741	49.75	32.8499984741	54.1500015259	51.5999984741	43.9000015259	37.75	42.9000015259	42.1500015259	62.5499992371	44.5499992371	44.75	55.6500015259	44.0	52.4500007629	41.3499984741	33.0999984741	37.8499984741	56.2999992371	55.2999992371	39.2000007629	36.75	43.0499992371	35.5999984741		44.0499992371
Link10686Reverse	22.4500007629	30.1499996185	30.5499992371	17.2999992371	22.8999996185	27.5499992371	32.4000015259	29.4500007629	26.6000003815	28.25	35.0	32.4000015259	32.9000015259	29.75	24.0499992371	29.0499992371	27.5	35.8499984741	31.7000007629	34.4000015259	27.8500003815	32.9500007629	22.2999992371	39.5	28.1000003815	25.75	36.4000015259	33.3499984741	33.25	29.1499996185	28.9500007629	28.9500007629	32.0550003052	38.9500007629	38.2000007629	41.2000007629	40.9000015259	50.8499984741	35.5999984741	40.5	37.9500007629	37.9000015259	39.0	34.2999992371	43.7999992371	43.5	36.5499992371		37.4500007629
Link11179Reverse	25.5200004578	29.3299999237	24.1700000763	24.0	23.5499992371	26.8999996185	26.8999996185	22.7000007629	22.7000007629	19.2000007629	24.8999996185	24.8999996185	25.4200000763	37.8899993896	26.7000007629	26.7000007629	23.3500003815	19.6900005341	18.5300006866	25.3500003815	19.4699993134	30.6800003052	22.2099990845	17.25	36.2400016785	19.5100002289	20.1900005341	23.2600002289	22.6499996185	23.4599990845	28.1000003815	30.8899993896	18.3899993896	13.0399999619	19.7999992371	19.5400009155	21.7800006866	16.3999996185	25.3999996185	25.3999996185	24.7299995422	31.6499996185	18.7999992371	25.5400009155	41.0600013733	41.0200004578	23.9899997711		32.2599983215
Link10161	36.2999992371	34.702999115	34.2000007629	42.466999054	36.3330001831	33.466999054	37.466999054	39.0999984741	39.0999984741	35.2000007629	37.966999054	40.4000015259	40.4000015259	25.6000003815	25.6000003815	39.266998291	31.7000007629	31.7000007629	44.1629981995	42.9900016785	43.0900001526	31.8670005798	32.9000015259	32.9000015259	45.2000007629	45.2000007629	44.0929985046	34.3800010681	33.9900016785	48.2270011902	48.0670013428	41.5	37.5999984741	42.2999992371	44.7999992371	37.7999992371	39.1669998169	39.1669998169	42.3600006104	40.2000007629	39.5999984741	39.5999984741	40.7799987793	42.0569992065	43.0229988098	42.7770004272	41.8069992065		42.1930007935
Link4830Reverse	39.2999992371	26.8999996185	23.0	26.3999996185	19.2000007629	19.2000007629	22.2000007629	25.7999992371	12.6000003815	21.3999996185	41.5	29.8999996185	29.6000003815	50.7999992371	33.2000007629	28.1000003815	19.7999992371	23.1000003815	24.7000007629	16.6000003815	50.0999984741	26.2999992371	24.7999992371	21.6000003815	31.7999992371	27.2000007629	34.7999992371	14.6000003815	35.0	35.0	26.7999992371	23.3999996185	27.8999996185	15.6999998093	23.8999996185	31.7999992371	31.7999992371	30.7999992371	21.7999992371	21.3999996185	19.6000003815	34.4000015259	39.5999984741	34.5	29.7000007629	29.7000007629	28.4599990845		36.2000007629
Link5397Reverse
Link8828Reverse		47.6300010681					27.6499996185							44.2599983215	42.8199996948			40.0999984741		52.5		46.2000007629																	48.0200004578					26.3600006104
Link7208	77.7300033569		74.8399963379		37.5299987793	78.0999984741	85.7399978638	71.9100036621	56.6500015259		59.9599990845	72.9400024414	78.5999984741	85.0299987793		74.6200027466	56.5200004578	86.1600036621		64.3799972534	91.8899993896		87.8899993896		64.3899993896			83.0999984741	58.6500015259	58.5099983215			63.0400009155		85.2799987793	73.4700012207		27.2000007629		60.4000015259	58.9199981689	99.2099990845		27.5100002289	21.3600006104	95.1299972534	77.1600036621
Link7921Reverse	36.7249984741	38.1529998779	38.5270004272	36.2430000305	30.4950008392	28.6000003815	33.5180015564	35.5229988098	25.5900001526	32.9029998779	36.5130004883	31.1049995422	32.8180007935	31.1630001068	25.875	33.5600013733	28.1079998016	35.6450004578	36.6150016785	32.9329986572	31.6730003357	40.1230010986	44.1100006104	40.6930007935	30.1879997253	31.9349994659	30.0429992676	36.4049987793	39.3899993896	34.1679992676	40.6980018616	39.6930007935	32.2229995728	31.5079994202	35.1969985962	33.5050010681	37.7200012207	32.2879981995	39.4350013733	32.4099998474	24.2399997711	37.1430015564	29.6100006104	27.6499996185	40.7779998779	25.8950004578	37.3849983215		45.8129997253
Link4451	40.3699989319	32.7999992371	32.7999992371	36.6300010681	35.7999992371	27.3199996948	37.0600013733	35.9300003052	32.4000015259	38.0699996948	32.9300003052	46.8699989319	29.5	29.5	39.8899993896	16.6000003815	16.6000003815	31.0	33.0999984741	35.4900016785	37.8699989319	42.25	37.8600006104	31.8899993896	30.5799999237	33.0	40.2999992371	35.2700004578	32.5400009155	35.8300018311	45.4900016785	41.7400016785	38.3699989319	19.2600002289	36.4599990845	29.8299999237	39.4599990845	42.1599998474	40.8800010681	37.1199989319	27.1100006104	15.5500001907	34.0299987793	67.4000015259	67.4000015259	31.7399997711	40.6399993896		30.7900009155
Link11697	29.0400009155	45.8300018311	38.8800010681	15.3599996567	31.9699993134	33.5600013733	24.6100006104	14.3000001907	14.3000001907	32.8199996948	39.0400009155	31.0699996948	29.3099994659	28.6499996185	24.3299999237	25.2299995422	8.98999977112	11.5900001526	34.9700012207	23.0900001526	18.0	22.9599990845	22.9899997711	36.4300003052	32.8199996948	33.2099990845	28.7399997711	48.5200004578	33.6800003052	40.5699996948	37.7200012207	47.4399986267	23.3400001526		36.2000007629	36.2000007629	23.2299995422	23.8899993896		17.6000003815	30.4699993134		33.9799995422	29.9799995422	15.6999998093		29.3999996185		15.7899999619
Link11697Reverse	10.1999998093	16.1599998474	22.8700008392	25.1399993896	24.6100006104	28.6700000763	14.9099998474	23.3299999237	20.1399993896	31.0	26.6000003815	26.6000003815	15.4200000763	17.3899993896	17.2199993134	30.3500003815	30.5499992371	24.8500003815	32.1800003052	28.7000007629	39.6500015259	26.0300006866	28.8899993896	21.9099998474	27.75	21.7399997711	29.7600002289	32.1399993896	32.2400016785	23.2600002289	24.0300006866	19.1000003815	35.3100013733	24.9099998474	30.3799991608	27.1299991608	20.7299995422	30.6000003815	44.5800018311		20.5	19.2000007629			21.2600002289	22.3700008392	33.7200012207		30.7700004578
Link11337	42.9099998474	45.0800018311	40.8400001526	46.3300018311	42.8300018311	37.25	35.8199996948	16.7000007629	56.7999992371	56.7999992371	51.2900009155	28.8999996185	28.8999996185	44.4199981689	44.1100006104	38.5600013733	47.0999984741	47.0999984741	41.4300003052	49.5099983215	36.5299987793	38.3699989319	43.1300010681	32.7299995422	41.1399993896	46.2799987793	42.6599998474	43.2900009155	60.5	60.5	26.6000003815	26.6000003815	50.5800018311	49.9000015259	37.7900009155	42.7700004578	43.2799987793	44.2400016785	37.8400001526	54.6599998474	40.2400016785	47.4300003052	44.3100013733	43.9700012207	53.8800010681	48.1599998474	44.2000007629		43.8100013733
Link3701	32.0499992371	34.5999984741	40.75	31.5499992371	40.0499992371	34.9500007629	39.2000007629	36.7000007629	34.0499992371	33.5499992371	35.3499984741	40.4000015259	41.25	41.2000007629	41.75	41.7999992371	43.2000007629	30.7999992371	38.0999984741	40.8499984741	44.9500007629	42.5499992371	33.3499984741	42.9500007629	44.0	38.5	41.0499992371	30.3999996185	48.4500007629	31.0	48.6500015259	54.7000007629	39.9500007629	44.5999984741	47.0999984741	37.4000015259	37.25	33.7999992371	43.7000007629	48.5	50.2999992371	34.9000015259	44.4500007629	45.4500007629	45.7000007629	49.2000007629	43.75		21.75
Link5319Reverse
Link3465	15.375	20.375	18.6599998474	17.9500007629	14.7880001068	13.6199998856	16.2420005798	10.1499996185	18.5039997101	19.9249992371	17.9839992523	17.2250003815	19.5200004578	17.091999054	17.125	14.1000003815	17.3299999237	18.9459991455	21.25	21.9750003815	19.5939998627	27.7250003815	20.9249992371	20.7919998169	16.9599990845	25.5499992371	26.0599994659	18.7999992371	26.6000003815	20.5380001068	24.9500007629	18.7059993744	29.125	23.3999996185	38.5999984741	23.6499996185	25.8159999847	31.7749996185	18.1499996185	25.1380004883	27.7999992371	37.0250015259	34.2999992371	30.4500007629	40.2750015259	25.9979991913	27.8500003815		44.4000015259
Link5387	51.9500007629	39.6899986267	38.1500015259	33.5	34.6100006104		34.7000007629	36.7799987793	40.3300018311		8.06000041962	43.9500007629	39.0200004578			48.0999984741	54.5400009155	12.7700004578	42.6100006104	51.9399986267	41.0800018311	50.1599998474	71.8199996948					59.9000015259	38.1500015259	40.7999992371			45.4700012207	39.7799987793	46.8699989319		40.5600013733				51.2299995422					37.3699989319
Link6805Reverse	37.7000007629	34.4199981689	35.0600013733	42.4099998474	32.966999054	27.5569992065	28.2099990845	28.5230007172	30.3199996948	32.983001709	30.9430007935	32.033000946	39.4770011902	38.1469993591	35.1969985962	35.7200012207	31.5130004883	34.4900016785	36.6699981689	33.466999054	25.3999996185	36.4329986572	41.0569992065	32.8170013428	34.5400009155	36.25	39.8330001831	42.1730003357	34.5530014038	38.8569984436	34.202999115	43.4469985962	39.283000946	36.6269989014	36.4700012207	39.7599983215	37.216999054	36.8530006409	36.5569992065	39.6570014954	39.9799995422	41.9029998779	37.7529983521	40.7270011902	44.7529983521	39.3870010376	37.5229988098		37.0099983215
Link9367			22.5		74.6299972534		19.0799999237						21.3449993134		24.1299991608	34.0499992371	32.5349998474				18.8799991608		22.2800006866	29.625			30.8199996948							24.2000007629		32.9199981689		29.3150005341		32.5999984741		8.85999965668
Link11047	20.9200000763			9.10000038147	9.10000038147	9.0	11.9300003052	7.88000011444	10.9399995804	2.53999996185	20.5			16.9699993134		13.1999998093	8.34000015259						8.59000015259		17.9300003052	16.7000007629	13.5799999237						12.4099998474		17.4799995422
Link10958Reverse	29.0	24.8500003815	28.5	37.2000007629	29.6499996185	30.5499992371	29.1000003815	22.5499992371	34.6500015259	30.8500003815	27.5499992371	34.5	33.0	28.8999996185	21.6499996185	32.25	30.6000003815	37.7000007629	31.75	26.0499992371	33.6500015259	31.4500007629	34.2999992371	23.3999996185	34.4000015259	30.1000003815	40.0999984741	39.9000015259	26.8999996185	29.7000007629	36.8499984741	38.1500015259	39.9000015259	45.7000007629	19.6499996185	36.8499984741	33.7999992371	35.7000007629	38.9500007629	26.6499996185	26.1499996185	20.1499996185	44.0499992371	38.5499992371	37.4000015259	26.7000007629	42.5499992371		35.0
Link10586Reverse	23.5	33.7000007629	34.7000007629	36.5670013428	29.8999996185	32.0	37.533000946	33.2000007629	33.0670013428	27.2000007629	35.5670013428	41.233001709	31.2670001984	29.6000003815	36.766998291	36.766998291	41.033000946	37.9329986572	30.2999992371	30.2999992371	44.0	37.7000007629	31.4330005646	34.733001709	34.733001709	30.8199996948	33.5499992371	35.733001709	36.7999992371	36.7999992371	43.2000007629	34.8670005798	37.6669998169	39.0999984741	39.533000946	39.533000946	31.1000003815	36.7000007629	37.9000015259	33.9000015259	31.2329998016	30.7730007172	34.8330001831	34.0670013428	35.6269989014	35.202999115	37.2000007629		41.3330001831
Link9394Reverse	17.6669998169	28.8799991608	23.1800003052	22.4470005035	23.8670005798	22.5529994965	24.892999649	28.1529998779	30.1700000763	25.857000351	23.357000351	25.9769992828	26.8729991913	24.5429992676	22.6770000458	21.7070007324	27.9599990845	24.0	28.0370006561	36.9169998169	31.2070007324	24.0629997253	28.593000412	26.8670005798	25.8969993591	24.6130008698	24.6000003815	27.7870006561	30.3700008392	29.4099998474	33.5499992371	40.2569999695	23.1669998169	29.6030006409	23.466999054	32.6800003052	42.2200012207	15.1669998169	33.983001709	32.4469985962	35.5769996643	23.7099990845	31.2800006866	21.4330005646	36.9700012207	38.7229995728	31.9699993134		35.3470001221
Link10194	40.2999992371	40.2999992371	31.9979991913	31.9200000763	31.6529998779	30.8999996185	32.6749992371	38.25	38.8950004578	31.9200000763	29.4500007629	31.7080001831	31.8180007935	31.6200008392	33.2280006409	29.2280006409	30.6130008698	34.5400009155	33.283000946	34.4550018311	33.9580001831	31.7280006409	34.4679985046	38.0849990845	52.2999992371	52.2999992371	38.983001709	41.8129997253	41.783000946	35.5579986572	34.8549995422	29.5879993439	35.9449996948	37.0579986572	40.9099998474	41.1199989319	34.7729988098	36.2200012207	35.2130012512	39.658000946	33.1949996948	33.8349990845	34.2480010986	38.4099998474	32.5250015259	33.7480010986	39.0349998474		75.7129974365
Link11040											37.9099998474											58.8499984741
Link11040Reverse												38.5200004578				32.7700004578
Link10725
Link3187Reverse	26.0249996185	24.625	31.25	28.7250003815	31.6499996185	31.75	26.8999996185	29.2999992371	29.8999996185	28.7999992371	34.8250007629	32.0	35.5750007629	27.2250003815	30.1000003815	34.0499992371	33.1749992371	39.7000007629	33.9000015259	28.4750003815	26.1749992371	34.0999984741	30.8500003815	23.0499992371	34.1500015259	34.0250015259	27.1499996185	33.0250015259	39.2000007629	33.7999992371	32.6500015259	32.75	30.3999996185	37.6749992371	37.1500015259	37.9500007629	37.0250015259	29.0499992371	33.125	24.9249992371	21.25	23.375	27.5499992371	23.6749992371	34.7249984741	35.1749992371	38.5499992371		33.0250015259
Link8663	84.0999984741	106.800003052	73.3000030518	73.3000030518	121.800003052	62.0	111.900001526	116.599998474	30.2000007629	76.0999984741	57.2000007629	115.400001526	114.099998474	67.6999969482	54.5	54.5	102.25	100.5	57.9000015259	103.300003052	89.5	119.300003052	119.300003052	35.9000015259	115.099998474	80.5999984741	80.5999984741	103.0	56.5	56.5	96.5	122.400001526	120.0	109.900001526	109.900001526	105.870002747	114.300003052	47.7999992371	22.2999992371	123.099998474	100.800003052	96.1999969482	107.300003052	107.300003052	124.599998474	93.8000030518	111.099998474		127.0
Link11751Reverse	24.1100006104	28.0499992371	27.9799995422	23.4349994659	27.2900009155	27.0400009155	26.7549991608	17.7999992371	17.7999992371	27.5499992371	73.2450027466	27.9500007629	25.5	27.25	26.2150001526	27.4150009155	26.3950004578	26.8649997711	25.3549995422	29.7299995422	27.4650001526	21.0699996948	26.1849994659	30.5100002289	28.9599990845	25.2450008392	28.5100002289	28.0599994659	25.7350006104	29.1849994659	25.9650001526	26.6399993896	23.2000007629	25.5499992371	25.6800003052	26.2900009155	15.8500003815	15.1000003815	18.1800003052	36.7649993896	37.5900001526	27.9500007629	27.5949993134	29.0499992371	30.5750007629	24.8199996948	29.8999996185		31.0900001526
Link7710Reverse	40.5299987793	35.5200004578	39.7900009155	39.0999984741	57.5999984741	57.5999984741	40.6500015259	37.9599990845	40.9199981689	48.4500007629	34.4900016785	41.2000007629	42.2999992371	49.2700004578	55.0	55.0	35.4700012207	32.1300010681	45.25	42.2999992371	43.6100006104	50.4799995422	46.9000015259	46.9000015259	45.9500007629	38.2400016785	36.2200012207	42.5	38.9599990845	42.1199989319	57.2000007629	57.2000007629	51.1599998474	45.1199989319	50.4599990845	46.5099983215	50.2999992371	49.2900009155	43.8600006104	45.0999984741	64.8300018311	41.1800003052		43.25	42.6399993896	54.7200012207	39.1300010681		22.9699993134
Link9316	34.3600006104	41.2400016785	23.2900009155	45.9900016785		29.3099994659	61.8100013733	25.6100006104	43.0349998474	36.3650016785	27.6100006104	26.3630008698		36.0400009155	24.5799999237	60.0649986267	91.4199981689			39.4000015259		34.7400016785	40.9650001526			39.4399986267	92.2799987793	30.1499996185		26.1000003815						33.5099983215			48.1199989319	91.9400024414	29.797000885	47.4599990845			52.5299987793		39.5900001526		21.5499992371
Link10364Reverse	32.9399986267	27.0799999237	25.0200004578	26.2600002289	25.1800003052	27.5400009155	30.4400005341	31.1000003815	28.7199993134	27.5200004578	29.1399993896	31.9200000763	30.1800003052	23.3199996948	31.9799995422	29.3400001526	29.6000003815	27.9200000763	26.8400001526	33.2000007629	34.3800010681	32.3400001526	35.9799995422	29.5	41.2599983215	29.3999996185	27.3600006104	30.6399993896	30.3999996185	27.1399993896	31.5599994659	34.5400009155	37.7599983215	35.9399986267	32.9399986267	31.6200008392	35.3400001526	31.6800003052	29.9200000763	34.4199981689	36.5200004578	35.3400001526	31.8600006104	39.5200004578	35.2999992371	33.7000007629	38.9799995422		34.4599990845
Link10311	11.6000003815	11.6000003815	24.2399997711	25.7399997711	26.1499996185	25.9650001526	19.7999992371	19.7999992371	39.3499984741	38.7000007629	27.2549991608	29.2849998474	22.7999992371	20.2600002289	31.5	31.5	26.4249992371	27.4699993134	31.8999996185	33.7999992371	33.7999992371	25.8199996948	22.9599990845	28.0200004578	27.7700004578	26.375	26.1299991608	29.9850006104	27.8299999237	29.4249992371	26.5550003052	29.5100002289	27.4650001526	31.4300003052	27.1200008392	28.2049999237	30.5	30.5	31.5849990845	28.8899993896	29.1399993896	33.2949981689	26.6949996948	30.1000003815	30.3850002289	27.4549999237	30.1599998474		27.6000003815
Link12145	73.3000030518	45.2999992371	45.2999992371	60.6399993896	54.0	54.0	26.5	72.3000030518	72.3000030518	56.6300010681	57.2000007629	57.2000007629	76.6999969482	51.7999992371	57.0	54.2999992371	54.2999992371	52.2000007629	52.2000007629	50.9000015259	50.9000015259	63.7999992371	59.2999992371	59.2999992371	56.3600006104	47.7999992371	47.7999992371	47.5600013733	67.9000015259	67.9000015259	54.4300003052	65.0500030518	12.5	12.5	64.0699996948	53.25	64.3000030518	67.9400024414	62.6300010681	64.0400009155	69.4400024414	66.4000015259	66.4000015259	33.2999992371	33.2999992371	63.6300010681	54.6800003052		61.8400001526
Link11081Reverse	31.3099994659	43.0250015259	33.9370002747	29.892999649	42.0	26.2870006561	36.547000885	47.3400001526	34.5699996948	32.2050018311	33.8349990845	33.7000007629	24.9230003357	24.6100006104	24.9400005341	39.7999992371	28.047000885	34.5950012207	32.8950004578	35.2700004578	27.2000007629	34.7999992371	35.1049995422	34.6199989319	23.283000946	36.4129981995	50.1450004578	22.7430000305	31.7350006104	26.7600002289	35.1549987793	32.0750007629	40.7000007629	40.7000007629	51.8100013733	35.8569984436	41.5999984741	29.9370002747	33.6100006104	33.5299987793	35.9900016785	40.4599990845	27.216999054	36.7900009155	37.7249984741	38.4799995422	29.6369991302		43.6749992371
Link5715Reverse	20.0550003052	18.9150009155	19.7099990845	19.8050003052	19.3850002289	18.9599990845	19.7999992371	16.8199996948	17.5400009155	22.9899997711	26.4150009155	17.2099990845	22.1849994659	22.625	22.4349994659	16.3500003815	20.7450008392	21.7549991608	18.2900009155	20.6200008392	27.2999992371	18.9300003052	20.5	22.7000007629	18.8850002289	26.7600002289	19.7000007629	16.3700008392	20.4750003815	26.3700008392	18.1599998474	22.5200004578	20.1550006866	22.8799991608	24.8199996948	16.4899997711	18.7700004578	23.6499996185	22.3449993134	16.0100002289	24.875	22.5349998474	26.9650001526	22.2849998474	28.3199996948	36.7999992371	22.8700008392		21.4300003052
Link8352	40.1300010681	33.4700012207	39.5600013733	40.25	30.1100006104	41.7299995422	41.5900001526	36.3199996948	39.6899986267	37.4300003052	39.4500007629	42.2000007629	42.2000007629	37.3300018311	32.0699996948	37.8100013733	25.0	25.0	39.0499992371	47.8600006104	43.3600006104	41.8600006104	46.0	36.3300018311	33.5600013733	37.8300018311	58.9000015259	55.2999992371	55.2999992371	46.4599990845	43.8499984741	39.6800003052	45.7599983215	39.9199981689	32.8899993896	42.0200004578	38.6599998474	33.8100013733	53.7999992371	53.7999992371	49.5099983215	36.7700004578	45.8400001526	43.4599990845	41.5	49.0499992371	43.4199981689		40.1500015259
Link3639	32.0	31.0079994202	32.4650001526	31.0750007629	32.533000946	32.4350013733	32.3979988098	28.158000946	27.6749992371	30.7849998474	30.4780006409	29.6650009155	31.7900009155	31.4430007935	34.9199981689	39.1879997253	36.1749992371	34.3779983521	27.8500003815	30.2250003815	31.7450008392	32.5130004883	30.1730003357	28.6450004578	32.0180015564	32.7929992676	28.2999992371	29.9479999542	33.8800010681	27.3500003815	27.3500003815	31.8700008392	32.2299995422	31.7000007629	31.5680007935	30.2579994202	33.4029998779	32.1300010681	34.3450012207	32.077999115	33.5999984741	22.0	22.3799991608	31.2900009155	33.2849998474	32.6180000305	34.0999984741		32.6730003357
Link11062Reverse	25.7670001984	19.3029994965	24.033000946	24.033000946	25.533000946	34.5999984741	39.2000007629	39.2000007629	35.4000015259	35.4000015259	35.9000015259	38.7999992371	38.7999992371	39.7999992371	39.7999992371	28.8299999237	27.7269992828	23.0300006866	24.5	44.0	44.0	27.8999996185	28.7000007629	22.3670005798	33.7999992371	42.5	48.966999054	44.8230018616	39.2999992371	39.2999992371	32.733001709	32.733001709	43.9000015259	36.733001709	28.6130008698	32.3429985046	39.4000015259	39.4000015259	32.6500015259	21.2999992371	11.7670001984	11.7670001984	34.3730010986	44.6469993591	37.4000015259	37.4000015259	39.0999984741		33.0069999695
Link7823Reverse	26.7999992371	30.2150001526	45.0999984741	46.9000015259	53.2999992371	31.2999992371	36.8699989319	39.9449996948	38.5	28.875	43.7200012207	43.4900016785	26.0249996185	18.1000003815	28.1550006866	35.6399993896	18.2549991608	34.8450012207	33.5499992371	31.2999992371	28.6000003815	28.2900009155	38.1650009155	36.8499984741	30.7999992371	21.6000003815	31.9799995422	38.8800010681	28.7299995422	38.3149986267	34.2999992371	38.0999984741	27.9850006104	54.5999984741	54.5999984741	31.5100002289	31.8799991608	35.6599998474	35.7799987793	18.6599998474	36.2000007629	41.7150001526	24.5900001526	31.4599990845	32.8199996948	40.1100006104	47.2799987793		35.6899986267
Link9696Reverse	44.0999984741			47.3600006104		24.1299991608					28.1000003815	26.4899997711	25.3799991608					47.4599990845														52.2400016785
Link11232Reverse	24.5	34.0	34.0	25.2299995422	22.9200000763	34.0299987793	21.0699996948	22.7600002289	25.4200000763	29.9899997711	27.7900009155	24.7600002289	32.6399993896	33.7599983215	20.5599994659	16.25	29.7399997711	28.8600006104	41.5999984741	41.5999984741	32.5600013733	32.2799987793	21.1499996185	24.3700008392	28.6200008392	28.1200008392	21.4599990845	31.7099990845	18.6299991608	31.3700008392	20.7600002289	28.9200000763	29.6499996185	29.7600002289	25.5799999237	21.3400001526	26.9799995422	31.5100002289	29.0499992371	40.7299995422	25.9599990845	31.2299995422	27.4200000763	19.2099990845	38.6699981689	25.5300006866	39.5800018311		34.8199996948
Link5785	50.0099983215	44.9300003052		42.2200012207	51.2900009155		54.9399986267		52.7900009155	40.4199981689	56.4599990845	48.5699996948	52.9599990845	40.9799995422	116.099998474	51.0900001526	44.5699996948	67.3199996948	55.9199981689		78.3199996948	55.6800003052	41.5400009155									32.3499984741					49.7400016785										57.7299995422
Link9038Reverse	44.5050010681	35.6500015259	37.0499992371	34.5499992371	28.4500007629	43.5	38.1500015259	38.1500015259	30.25	30.9099998474	40.8849983215	49.2999992371	49.2999992371	36.9500007629	39.8600006104	41.3499984741	41.3499984741	50.1500015259	50.1500015259	40.2150001526	35.6650009155	38.2999992371	36.7200012207	49.5999984741	39.25	39.25	44.9850006104	42.3849983215	43.9500007629	43.9500007629	45.6500015259	40.5999984741	48.0999984741	48.0999984741	40.3699989319	41.0349998474	39.7999992371	53.1650009155	54.5	47.7999992371	49.5999984741	49.5999984741	44.4850006104	40.9799995422	42.5499992371	39.5849990845	38.0800018311		31.3349990845
Link11178	15.625	21.1000003815	24.5249996185	24.0979995728	20.2350006104	22.0249996185	17.7999992371	16.625	18.2749996185	16.7999992371	20.0499992371	23.1749992371	17.4500007629	15.5	19.5499992371	18.767999649	25.5750007629	14.4750003815	20.2999992371	28.0	26.0200004578	21.5750007629	21.077999115	27.0380001068	28.7849998474	26.8850002289	26.6900005341	24.4549999237	26.375	26.625	29.2980003357	29.9500007629	25.783000946	25.3630008698	28.3680000305	21.125	28.2250003815	26.0480003357	19.0750007629	28.6499996185	28.6499996185	25.1779994965	30.2649993896	16.8999996185	23.1749992371	27.7749996185	33.4500007629		29.5629997253
Link11024Reverse	28.9300003052	39.8899993896	30.3630008698	28.8899993896	21.4729995728	31.8899993896	30.547000885	25.4829998016	27.5400009155	35.8470001221	26.2329998016	28.3530006409	39.1549987793	29.6730003357	38.8230018616	31.3700008392	33.6969985962	28.343000412	27.1529998779	34.5830001831	35.1529998779	39.7569999695	31.3299999237	27.2399997711	27.4599990845	37.3699989319	42.8100013733	29.7800006866	32.0999984741	25.4169998169	33.3400001526	31.7199993134	32.547000885	36.7550010681	42.4900016785	36.033000946	29.7000007629	36.7229995728	28.3150005341	32.1500015259	36.4900016785	31.9200000763	44.8950004578	33.6500015259	22.6700000763	43.9300003052	35.1800003052		34.3400001526
Link11024	28.4470005035	26.7900009155	27.7099990845	28.1529998779	30.8069992065	31.1700000763	24.9829998016	30.607000351	24.0230007172	34.6599998474	31.7000007629	39.6370010376	40.5769996643	29.6499996185	35.9799995422	32.2869987488	31.2399997711	31.9829998016	30.0300006866	35.3429985046	33.6030006409	34.3129997253	29.8069992065	33.2999992371	33.2999992371	27.6730003357	30.3670005798	35.5699996948	23.8969993591	36.4500007629	36.6930007935	38.3629989624	33.0870018005	26.702999115	34.0970001221	25.7530002594	28.0270004272	36.3699989319	24.0769996643	27.9099998474	28.3899993896	32.8300018311	35.9230003357	38.8600006104	32.6870002747	37.1899986267	32.0629997253		32.6730003357
Link10223	31.4249992371	21.0049991608	20.642999649	25.5830001831	32.3499984741	32.3499984741	24.9349994659	25.4880008698	20.0249996185	20.0249996185	26.327999115	25.2000007629	25.2000007629	26.7229995728	35.4000015259	28.6749992371	29.25	29.25	28.2280006409	34.8199996948	34.8699989319	26.9850006104	31.2399997711	31.6380004883	28.3129997253	27.3479995728	36.3450012207	36.7400016785	29.0529994965	28.5100002289	29.8299999237	31.0879993439	27.5499992371	27.5499992371	28.1979999542	30.6550006866	30.1329994202	36.5999984741	36.5999984741	44.3779983521	45.1599998474	26.6130008698	30.0200004578	29.7450008392	30.3729991913	27.6049995422	28.2849998474		32.483001709
Link3497Reverse
Link8974	29.6700000763	55.0200004578	67.1800003052	54.7999992371	43.2900009155	53.3499984741	33.0200004578	54.3800010681	58.25	65.4199981689	43.7900009155	36.2900009155		54.9300003052	53.3100013733	54.8199996948	40.8100013733	50.5200004578	24.1100006104	38.9900016785	40.3899993896	36.2599983215	63.8899993896	56.5999984741	39.9300003052	47.1399993896	52.6899986267	27.4899997711	46.5200004578	49.1500015259	67.7699966431	58.4199981689	67.4800033569	60.6599998474	61.4300003052	53.3100013733	49.7400016785	60.7200012207	49.5499992371	50.2400016785	29.0	29.0	34.5600013733	18.8600006104	43.0099983215	45.4199981689	61.2900009155		51.5900001526
Link3371	29.7000007629	24.6830005646	25.3500003815	26.0170001984	24.2000007629	25.7999992371	23.9829998016	22.8169994354	27.4330005646	30.3829994202	21.1830005646	25.033000946	27.1329994202	31.8670005798	30.1499996185	30.533000946	30.4169998169	23.0499992371	21.75	26.466999054	30.1669998169	26.533000946	22.1170005798	32.216999054	26.0	24.033000946	34.8829994202	32.6829986572	23.8500003815	32.8829994202	27.0669994354	32.2000007629	27.8829994202	34.3670005798	32.8650016785	24.5170001984	32.1500015259	35.9930000305	30.6000003815	35.3499984741	38.25	30.4169998169	30.1000003815	39.8499984741	33.966999054	26.9169998169	34.1669998169		24.6170005798
Link9172Reverse	36.4000015259	36.4000015259	87.5999984741	87.5999984741	46.2999992371	74.3000030518	112.800003052	48.7000007629	31.6000003815	59.9000015259	59.9000015259	48.4300003052	49.2999992371	49.2999992371	27.1000003815	27.1000003815	48.6599998474	94.0	94.0	30.6000003815	30.6000003815	48.9199981689	47.5999984741	47.5499992371	27.5	27.5	72.1999969482	35.2000007629	30.5	30.5	46.0200004578	67.8000030518	67.8000030518	51.0	44.2599983215	49.1599998474	43.4500007629	47.7599983215	45.8400001526	53.0999984741	49.7200012207	42.5900001526	44.8800010681	49.5	49.7799987793	46.2000007629	46.2000007629		46.0299987793
Link4445	41.9000015259	34.7599983215	41.5999984741	41.5999984741	35.9300003052	36.4399986267	24.1000003815	24.1000003815	37.8800010681	36.9300003052	38.2999992371	52.2000007629	52.2000007629	45.5	54.5	54.5	38.1399993896	38.4000015259	47.4000015259	43.0999984741	43.0999984741	37.3499984741	57.7000007629	57.7000007629	43.7999992371	43.7999992371	24.0	24.0	36.2099990845	38.7599983215	41.2599983215	43.2799987793	42.5600013733	37.8100013733	36.6399993896	40.6100006104	36.7599983215	37.0900001526	39.4599990845	38.1500015259	42.1899986267	34.2099990845	38.9199981689	37.5999984741	37.5999984741	44.6800003052	48.4000015259		10.1999998093
Link8729
Link5939	37.2000007629	32.0999984741	36.8499984741	60.6500015259	45.7999992371	59.1100006104	40.8300018311	61.5	61.5	47.6199989319	41.2150001526	55.2000007629	61.75	38.9500007629	56.0999984741	46.5	52.2949981689	52.0499992371	55.4000015259	61.6500015259	59.7299995422	51.7000007629	46.4500007629	46.6500015259	33.4000015259	34.2999992371	42.7999992371	33.3499984741	38.2999992371	42.9000015259	40.2000007629	45.4000015259	38.4000015259	52.5499992371	52.5499992371	41.6150016785	41.4099998474	35.9000015259	35.9000015259	55.2999992371	64.1999969482	62.6850013733	57.3699989319	41.7099990845	42.25	54.7000007629	54.7000007629		47.2649993896
Link11043Reverse	27.4009990692	30.7810001373	31.7989997864	20.7929992676	23.4239997864	23.5209999084	23.0900001526	16.361000061	18.093000412	27.1439990997	18.547000885	28.2329998016	26.1130008698	29.0499992371	28.611000061	23.202999115	27.3859996796	17.8859996796	18.547000885	26.9489994049	27.1690006256	24.579000473	24.8589992523	21.8999996185	25.2800006866	22.6439990997	27.9009990692	29.1089992523	27.0300006866	26.6270008087	23.2110004425	28.9340000153	26.1909999847	23.263999939	31.5160007477	18.0240001678	22.2189998627	24.9810009003	28.9960002899	26.5709991455	27.9200000763	25.2059993744	28.3659992218	30.3770008087	30.797000885	30.5960006714	24.0370006561		29.4659996033
Link9040Reverse	37.2999992371	29.3500003815	37.1500015259	29.6499996185	42.0999984741	41.25	35.2999992371	23.8999996185	30.75	38.7999992371	32.9000015259	36.7999992371	63.5999984741	40.9000015259	32.9000015259	32.9000015259	38.7000007629	41.5999984741	26.5	26.5	37.8100013733	32.0999984741	45.7000007629	26.6000003815	39.0	39.0	42.25	42.25	36.4399986267	27.4850006104	51.2999992371	40.7999992371	40.7999992371	38.5499992371	47.5499992371	40.5999984741	35.5449981689	36.9099998474	38.6500015259	18.2000007629	43.0	43.0	45.7000007629	45.7000007629	33.2999992371	33.2999992371	36.875		23.3500003815
Link3371Reverse	22.6499996185	25.1669998169	19.783000946	19.5669994354	25.9500007629	20.8999996185	24.0499992371	25.3330001831	25.1830005646	24.6669998169	25.966999054	28.7000007629	25.8500003815	20.75	25.0669994354	28.0499992371	22.8670005798	30.2329998016	29.3500003815	24.033000946	31.5830001831	27.6499996185	34.1329994202	21.033000946	25.533000946	28.5830001831	28.3500003815	30.0499992371	24.2000007629	29.5669994354	26.466999054	24.1830005646	27.216999054	24.0499992371	28.4330005646	28.1499996185	28.533000946	18.4829998016	23.7000007629	25.783000946	31.966999054	37.9500007629	26.1669998169	33.6329994202	26.3780002594	32.8170013428	30.2999992371		19.9169998169
Link3215Reverse	34.3600006104	30.5900001526	35.8699989319	36.9300003052	36.1699981689	40.5200004578	21.9899997711	37.6199989319	36.6300010681	37.5999984741	37.5999984741	37.9000015259	37.9000015259	36.2999992371	36.2999992371	29.7900009155	35.8800010681	33.2999992371	42.9000015259	53.2000007629	33.1399993896	37.9099998474	31.5	34.3699989319	42.1699981689	41.2700004578	45.5	37.4199981689	34.7799987793	38.2999992371	34.0699996948	29.8600006104	35.7700004578	41.8100013733	29.8199996948	46.4000015259	46.4000015259	23.6100006104	47.6899986267	31.9599990845	32.7599983215	29.0100002289	36.4000015259	41.75	21.5100002289	33.75	26.9400005341		34.1399993896
Link6159Reverse	56.3499984741	57.2999992371	57.2999992371	50.0900001526	57.2700004578	53.75	58.1500015259	60.3600006104	58.2299995422	59.9599990845	62.8199996948	54.5999984741	60.1599998474	61.4500007629	35.7999992371	35.7999992371	57.0999984741	57.0999984741	58.7999992371	60.8600006104	42.8400001526	55.5699996948	59.4599990845	64.1399993896	57.7999992371	57.7999992371	65.3199996948	58.9000015259	61.3899993896	50.3400001526	58.7900009155	62.9599990845	62.0800018311	61.5400009155	62.8699989319	63.2999992371	58.6800003052	64.7600021362	55.7599983215	64.9599990845	59.4000015259	63.2000007629	55.2900009155	60.1399993896	59.9000015259	57.5	57.5		57.1100006104
Link6159
Link11702Reverse		63.1199989319	45.1699981689	58.3499984741	44.6500015259		53.8800010681			36.7700004578	16.7900009155	31.3400001526		48.2200012207				39.0699996948					41.7299995422		61.7900009155				42.4799995422		59.2400016785		42.4700012207		54.5099983215								68.6600036621
Link11082	31.3099994659	43.0250015259	33.9370002747	29.892999649	42.0	26.2870006561	36.547000885	47.3400001526	34.5699996948	32.2050018311	33.8349990845	33.7000007629	24.9230003357	24.6100006104	24.9400005341	39.7999992371	28.047000885	34.5950012207	32.8950004578	35.2700004578	27.2000007629	34.7999992371	35.1049995422	34.6199989319	23.283000946	36.4129981995	50.1450004578	22.7430000305	31.7350006104	26.7600002289	35.1549987793	32.0750007629	40.7000007629	40.7000007629	51.8100013733	35.8569984436	41.5999984741	29.9370002747	33.6100006104	33.5299987793	35.9900016785	40.4599990845	27.216999054	36.7900009155	37.7249984741	38.4799995422	29.6369991302		43.6749992371
Link7613Reverse	27.2000007629	31.5	31.5	35.0649986267	36.7599983215	31.2999992371	27.75	27.75	39.1500015259	40.7999992371	32.5999984741	37.4500007629	37.4500007629	52.9000015259	52.9000015259	39.4500007629	36.7249984741	25.2000007629	25.2000007629	35.9700012207	36.0250015259	37.25	39.3050003052	46.0	46.0	39.4000015259	53.5	53.5	40.625	37.6599998474	29.2000007629	29.2000007629	34.5900001526	39.2050018311	38.9700012207	37.7000007629	37.7000007629	44.4399986267	45.75	45.75	34.6199989319	38.3549995422	38.7849998474	33.5999984741	47.7999992371	47.7999992371	46.0999984741		37.2350006104
Link11146										6.30000019073
Link2832Reverse	31.0100002289	32.3870010376	77.1669998169	77.1669998169	34.5130004883	30.2770004272	23.2430000305	32.7070007324	33.2400016785	34.8930015564	33.6370010376	35.2000007629	36.966999054	32.4469985962	30.6369991302	28.216999054	31.1270008087	31.8470001221	32.8930015564	24.4699993134	27.1469993591	30.9699993134	31.1030006409	30.3630008698	30.4500007629	29.8799991608	31.5699996948	27.7630004883	33.8629989624	41.9269981384	41.0900001526	29.5900001526	27.9769992828	32.9300003052	37.7200012207	35.533000946	39.3870010376	36.7569999695	29.1030006409	26.3029994965	30.283000946	30.2299995422	33.5499992371	34.1500015259	35.1800003052	24.9769992828	31.2000007629		29.7530002594
Link2813	49.7000007629	41.9000015259	47.5999984741	46.2999992371	43.7999992371	57.0999984741	42.5999984741	66.5	62.5999984741	45.5	55.0	58.4000015259	59.0999984741	52.5999984741	52.9000015259	63.0	44.4000015259	57.5999984741	61.4000015259	55.7000007629	58.2999992371	56.0	64.0	50.2000007629	46.7000007629	56.2999992371	62.2000007629	47.2000007629	33.5999984741	33.5999984741	51.5999984741	55.5999984741	55.5999984741	54.9000015259	44.9000015259	44.7000007629	44.7000007629	54.7999992371	44.2999992371	30.5	54.0999984741	54.0999984741	53.4099998474	31.7000007629	31.7000007629	52.2400016785	49.4000015259		47.0
Link3208Reverse	25.2999992371	28.3500003815	21.3999996185	36.3499984741	24.8500003815	21.5499992371	26.2999992371	29.2999992371	33.9000015259	25.3500003815	25.7000007629	32.5499992371	23.4500007629	27.9500007629	30.6000003815	30.8999996185	35.75	23.7000007629	22.8500003815	25.8999996185	31.6499996185	29.0	33.5499992371	28.8999996185	26.8999996185	31.7000007629	32.4000015259	34.2000007629	34.9000015259	21.7000007629	32.5	26.6000003815	38.0	39.8499984741	23.6000003815	38.75	25.8999996185	29.7000007629	38.5	35.5499992371	31.7999992371	27.5499992371	33.9000015259	33.5499992371	30.2999992371	33.4500007629	37.7999992371		29.7000007629
Link10022	20.4589996338	23.9890003204	32.0110015869	29.2110004425	29.591999054	34.3559989929	32.8030014038	33.4500007629	36.0870018005	34.8880004883	25.888999939	31.4610004425	38.513999939	25.5200004578	32.3120002747	29.7619991302	30.829000473	30.813999176	30.4839992523	26.6030006409	29.7439994812	35.1800003052	29.797000885	24.75	23.3010005951	23.2999992371	36.5569992065	27.311000824	38.8779983521	35.7999992371	27.0659999847	28.9969997406	33.1090011597	32.4729995728	31.827999115	28.0709991455	29.9379997253	31.3740005493	31.0529994965	31.4610004425	30.5170001984	30.0039997101	34.1609992981	27.1329994202	27.1329994202	34.6769981384	34.7319984436		31.1219997406
Link9706Reverse	15.6000003815	39.6049995422	32.4350013733	39.3450012207	39.3199996948	40.7050018311	39.1899986267	47.6100006104	37.0400009155	31.6599998474	33.9900016785	54.6399993896	37.1899986267	49.0900001526	51.9300003052	37.2799987793	38.9099998474	40.6399993896		47.0	47.0	35.7900009155	46.0950012207	45.6500015259	42.0349998474	35.2400016785	37.5099983215	40.3450012207		39.3800010681			40.9350013733		49.4449996948	44.8699989319				32.9900016785	25.3400001526	41.375				34.9900016785	29.1399993896		49.6800003052
Link2839	63.4500007629	41.4500007629	41.4500007629	44.2799987793	41.9049987793	25.2350006104	27.7950000763	37.3349990845	64.5400009155	66.1949996948	101.099998474	43.0499992371	43.0499992371	49.3300018311	51.6049995422	39.9550018311	40.75	44.5849990845	38.4399986267	48.4399986267	41.5999984741	40.4000015259	40.4000015259	35.0499992371	35.0499992371	86.9649963379	87.1900024414	46.8149986267	52.2900009155	30.8999996185	30.8999996185	45.9550018311	51.0750007629	55.3800010681	39.9599990845	55.5950012207	58.0299987793	79.4000015259	79.4000015259	54.5849990845	47.5600013733	39.7400016785	38.1899986267	47.8800010681	46.3100013733	52.7599983215	81.9400024414		49.4300003052
Link8976Reverse	59.3400001526	59.0	59.0	48.1699981689	43.9399986267	61.7200012207	51.2400016785	54.5299987793	45.5099983215	46.9900016785	56.5999984741	60.2700004578	59.3600006104	61.6500015259	40.8800010681	59.7900009155	54.0200004578	38.7900009155	58.5699996948	29.4099998474	54.0099983215	53.6399993896	40.9700012207	32.1300010681	57.8899993896		54.5900001526	51.4000015259	51.4000015259	72.6500015259	55.1599998474	46.9599990845		51.2700004578	47.8699989319	67.9599990845	57.5800018311		44.5800018311			53.3699989319	59.4700012207	44.7799987793	70.7200012207	57.4199981689	6.71999979019		64.0400009155
Link5133Reverse	39.5	39.7999992371	37.2000007629	33.0	44.0999984741	42.7000007629	42.7000007629	36.0999984741	42.5999984741	50.7999992371	37.9000015259	48.2999992371	37.5999984741	41.5	37.0999984741	38.5999984741	37.5999984741	43.9000015259	38.0	52.7999992371	42.7000007629	46.5	42.0999984741	43.7999992371	47.5	43.2000007629	55.5999984741	42.0999984741	41.5999984741	41.2999992371	40.4000015259	45.0999984741	47.0999984741	51.7000007629	37.7000007629	55.4000015259	40.7999992371	47.4000015259	37.9000015259	38.2000007629	57.2999992371	43.7999992371	41.2000007629	45.5	47.0999984741	38.7000007629	50.7999992371		50.7000007629
Link7623Reverse	45.0499992371	25.2399997711		46.2799987793		50.5	49.3899993896	29.4699993134	38.4900016785	37.2700004578	47.1599998474	61.25	40.8600006104	48.8100013733				50.8199996948				58.4799995422	60.0400009155	59.9799995422	40.6300010681	34.0200004578	47.8699989319	44.0800018311	12.1199998856	28.3999996185	52.6500015259	43.1300010681	37.8400001526	54.9700012207	16.25	52.4599990845	26.6299991608	45.5	54.1399993896		51.4000015259	48.5999984741	48.5999984741	55.9000015259	55.9000015259		48.1199989319		60.3600006104
Link5139Reverse	33.0099983215	35.1100006104	30.2099990845	32.5999984741	31.5100002289	32.0999984741	28.9099998474	31.6100006104	28.9500007629	33.5600013733	32.0200004578	28.7700004578	35.2599983215	22.9599990845	33.7599983215	27.5900001526	34.0800018311	31.5799999237	34.5499992371	32.1399993896	40.6300010681	29.9500007629	27.6599998474	25.2399997711	29.2199993134	33.9500007629	39.2999992371	36.4099998474	29.7000007629	22.5499992371	33.4599990845	32.0600013733	30.6100006104	31.9899997711	35.9399986267	30.4200000763	32.1699981689	29.0599994659	33.6399993896	43.3699989319	30.1800003052	32.6699981689	24.8299999237	38.0999984741	38.3600006104	36.0499992371	33.0499992371		45.75
Link9376		29.2600002289			37.5600013733																								39.8499984741		40.5								49.3600006104
Link8035Reverse									30.5					45.8899993896																		47.6399993896		45.2200012207	36.4799995422
Link5139	31.7999992371	34.3100013733	32.2799987793	59.5	59.5	31.5200004578	30.75	32.9000015259	28.6900005341	31.6000003815	32.2099990845	34.2999992371	36.5800018311	33.2999992371	32.8699989319	31.0100002289	33.3100013733	33.2799987793	35.8400001526	36.4700012207	27.2700004578	33.5900001526	34.0099983215	37.5	37.5	31.3999996185	31.3999996185	24.1299991608	35.0600013733	34.25	39.2999992371	30.4500007629	26.9799995422	32.9900016785	40.6199989319	37.1399993896	27.6700000763	30.4099998474	33.3600006104	41.1899986267	29.9899997711	37.5400009155	36.0400009155	36.7900009155	28.8199996948	39.4900016785	35.9599990845		28.5200004578
Link7203	36.0	36.0	36.1899986267	49.0	49.0	35.7200012207	39.5299987793	37.2700004578	32.1699981689	34.8600006104	33.6300010681	35.8300018311	38.3100013733	36.2900009155	36.1199989319	35.1899986267	8.39999961853	8.39999961853	34.3600006104	29.8799991608	29.0300006866	33.4900016785	39.1399993896	34.9399986267	40.9399986267	34.9500007629	36.3199996948	33.8699989319	35.4500007629	41.9599990845	44.0699996948	47.4199981689	37.3199996948	32.4099998474	43.0600013733	43.2000007629	43.2000007629	41.8800010681	43.8400001526	48.0200004578	42.25	8.82999992371	46.6500015259	34.4399986267	40.0600013733	45.75	38.6199989319		36.9500007629
Link6102Reverse
Link6123
Link6123Reverse
Link7577Reverse	37.2070007324	40.4249992371	29.218000412	56.266998291	50.4099998474	38.9269981384	26.6200008392	33.452999115	35.9239997864	32.7480010986	29.0030002594	35.7529983521	32.1300010681	39.9000015259	43.233001709	39.5680007935	29.1000003815	35.9000015259	35.5600013733	45.2630004883	45.2929992676	30.4449996948	40.0550003052	35.6199989319	26.7520008087	27.8199996948	28.5879993439	37.9930000305	42.1030006409	43.6899986267	34.1199989319	30.1299991608	32.9900016785	49.3800010681	39.0880012512	38.3380012512	30.357000351	38.9700012207	38.9049987793	35.4300003052	39.5200004578	46.483001709	24.5249996185	44.6399993896	50.1399993896	41.3829994202	43.8680000305		48.466999054
Link6223
Link10766Reverse	18.1289997101	20.3710002899	18.1630001068	16.1060009003	19.3159999847	16.3339996338	15.9139995575	16.0429992676	14.642999649	18.9570007324	14.5710000992	21.1000003815	22.4409999847	22.0359992981	23.0410003662	21.6030006409	21.5270004272	16.1959991455	27.186000824	23.2000007629	23.1690006256	23.0990009308	22.9009990692	19.6669998169	16.5	21.357000351	25.4190006256	18.7070007324	23.2059993744	25.5030002594	30.4099998474	27.7000007629	26.6989994049	23.6459999084	27.0100002289	26.7099990845	22.8069992065	26.9500007629	23.033000946	19.6060009003	20.3530006409	30.6100006104	27.1280002594	27.4899997711	28.4479999542	28.452999115	23.4270000458		24.1359996796
Link4835Reverse	28.2099990845	27.8770008087	32.0270004272	33.1329994202	34.0999984741	34.0999984741	30.843000412	39.033000946	31.2999992371	31.2999992371	30.642999649	32.5800018311	33.5499992371	33.3769989014	33.6030006409	34.2400016785	35.033000946	35.033000946	31.0270004272	30.2269992828	30.392999649	32.5369987488	34.2470016479	33.7999992371	31.4330005646	31.9599990845	32.1069984436	19.1970005035	19.656999588	31.0400009155	31.6499996185	33.2569999695	33.1199989319	31.4930000305	34.4029998779	36.6199989319	33.8129997253	33.1300010681	31.1669998169	32.4370002747	32.0769996643	30.4599990845	37.2999992371	37.2999992371	36.4230003357	35.5699996948	36.3969993591		37.3670005798
Link6744Reverse	25.5	28.2999992371	25.8999996185	24.7999992371	25.7000007629	27.6000003815	23.3999996185	28.5	20.2000007629	23.7000007629	30.3999996185	26.8999996185	24.2000007629	34.4000015259	31.0	23.5	23.8999996185	33.2999992371	28.5	29.1000003815	22.1000003815	27.2000007629	29.2999992371	28.7999992371	21.0	26.0	29.1000003815	25.3999996185	32.5999984741	22.2000007629	29.6000003815	21.0	40.2000007629	28.2000007629	31.3999996185	31.8999996185	24.7999992371	30.5	26.2999992371	33.9000015259	30.2000007629	35.5	30.7999992371	31.7000007629	43.5999984741	32.7000007629	23.8999996185		32.7000007629
Link6709Reverse	44.5	50.1500015259	38.4000015259	47.5499992371	58.0	46.7999992371	47.7000007629	44.5499992371	46.6500015259	42.1500015259	39.7999992371	51.0499992371	52.2000007629	40.0999984741	41.25	48.0	44.9500007629	47.75	52.6500015259	47.75	41.1500015259	48.0	44.5999984741	51.3499984741	51.9500007629	45.4500007629	37.9000015259	47.7000007629	53.25	41.6500015259	50.2000007629	65.4000015259	43.4000015259	43.8499984741	50.7000007629	54.0999984741	56.75	50.75	50.7999992371	58.2000007629	50.8499984741	44.2999992371	47.5999984741	46.4000015259	51.0999984741	55.9000015259	47.2999992371		45.4000015259
Link6435	22.2999992371	22.2999992371	29.2000007629	21.3999996185	19.8999996185	22.5	23.5	21.8999996185	25.2999992371	28.7000007629	27.7000007629	24.7000007629	26.0	25.8999996185	20.0	28.8999996185	27.2999992371	34.7999992371	31.7000007629	26.7999992371	25.2000007629	25.5	29.1000003815	23.1000003815	19.1000003815	22.1000003815	35.2999992371	26.8999996185	29.5	25.5	26.0	27.0	35.7000007629	17.7999992371	28.6000003815	27.8999996185	31.1000003815	35.2999992371	30.0	20.8999996185	25.8999996185	23.3999996185	19.1000003815	27.6000003815	23.7000007629	44.0	33.9000015259		30.3999996185
Link8609Reverse														45.8899993896									55.9799995422
Link10687Reverse	32.2999992371	29.2999992371	29.2999992371	14.0	14.0	20.5599994659	23.0	24.3999996185	24.3999996185	21.0200004578	35.0999984741	35.0999984741	22.5100002289	18.8700008392	20.5	43.4000015259	32.7000007629	32.7000007629	25.0400009155	24.7399997711	21.3799991608	37.5999984741	19.0	18.2999992371	38.5999984741	38.5999984741	39.4000015259	39.4000015259	45.2999992371	28.5	28.5	26.9899997711	30.5900001526	28.6299991608	26.6499996185	27.7000007629	40.9000015259	40.9000015259	27.6599998474	35.6100006104	37.0	37.0	25.1800003052	27.2299995422	25.5200004578	30.1399993896	29.2999992371		5.69999980927
Link6982	30.1100006104	26.4950008392	32.5800018311	31.8649997711	35.3699989319	32.9500007629	32.5999984741	30.7700004578	24.0450000763	23.3799991608	55.5499992371	29.0249996185	29.6299991608	29.9300003052	30.1399993896	21.3500003815	16.6499996185	21.1599998474	30.5849990845	30.1499996185	26.1900005341	26.5249996185	37.7350006104	37.9700012207	27.6350002289	33.1599998474	27.1049995422	30.3899993896	35.6450004578	31.2399997711	33.7599983215	28.6499996185	33.1100006104	28.5349998474	31.7649993896	30.6499996185	35.2200012207	31.3500003815	34.6399993896	35.2400016785	35.0349998474	35.8950004578	31.6550006866	32.0999984741	35.1150016785	36.5099983215	27.2000007629		36.9599990845
Link9188
Link6982Reverse	30.4400005341	26.625	42.1199989319	31.7700004578	30.6700000763	46.9749984741	29.1499996185	29.1499996185	32.0299987793	32.9150009155	26.3400001526	22.0900001526	27.9500007629	24.4500007629	30.0949993134	34.3899993896	40.1749992371	36.2200012207	39.2449989319	36.6150016785	35.1450004578	31.0100002289	34.8699989319	43.7150001526	35.2200012207	61.8499984741	31.7700004578	30.7099990845	31.9599990845	40.7350006104	43.4449996948	35.1549987793	33.6699981689	32.1800003052	22.6000003815	32.7999992371	47.2550010681	35.3499984741	31.1200008392	33.0050010681	25.1700000763	36.5999984741	23.2199993134	29.6800003052	39.3349990845	58.9000015259	44.3549995422		61.0649986267
Link6027
Link4757Reverse	32.4500007629	32.5449981689	34.8349990845	35.7249984741	32.2000007629	30.3229999542	29.8549995422	27.0949993134	26.577999115	27.4330005646	57.3030014038	30.3549995422	35.9000015259	34.5600013733	34.7150001526	32.9000015259	32.9000015259	52.1730003357	52.4780006409	33.577999115	29.7730007172	40.9449996948	41.7400016785	33.358001709	39.2000007629	39.2729988098	34.5929985046	37.1800003052	34.6479988098	35.7750015259	41.6629981995	39.9780006409	32.0649986267	33.5400009155	33.8349990845	34.3650016785	36.7280006409	36.9150009155	32.1879997253	33.6650009155	35.4500007629	40.0400009155	42.0750007629	37.9749984741	35.3650016785	37.9280014038	34.4700012207		37.4930000305
Link7676Reverse	22.5170001984	25.3899993896	20.1049995422	24.9230003357	25.2730007172	21.3250007629	19.8500003815	27.0170001984	22.1800003052	17.9899997711	26.5	17.375	25.857000351	26.047000885	25.7229995728	26.8400001526	31.0100002289	39.7700004578	28.125	34.3629989624	32.9630012512	26.7070007324	27.4750003815	30.3899993896	37.1699981689	22.9699993134	25.7399997711	24.9470005035	23.3729991913	31.0849990845	31.0	30.2049999237	29.5949993134	44.3400001526	28.4400005341		27.3600006104	23.1399993896	22.8670005798	20.0499992371	24.0200004578	23.8700008392			25.3099994659	23.4899997711	33.3499984741		41.5900001526
Link11972Reverse	90.8499984741	91.5699996948		102.839996338	53.6599998474	51.5699996948	51.75	87.9300003052	49.7099990845	71.3499984741	76.4100036621	85.4300003052	69.4000015259	91.5199966431	71.6299972534	80.1900024414	93.8600006104	97.9599990845	75.9000015259	74.8799972534	91.6100006104	83.7099990845		73.25	84.2099990845		52.4900016785	91.5800018311	81.6999969482			68.8199996948	80.2200012207	90.5899963379		72.4700012207	108.120002747	59.5400009155	72.5100021362	76.5500030518		57.0200004578	72.5100021362		73.1699981689	84.2200012207			76.4800033569
Link6023Reverse
Link6023									23.3600006104		25.3500003815		25.8500003815								24.6599998474				41.2700004578								54.3100013733
Link9557Reverse	35.75	35.9000015259	37.5	36.7999992371	41.9000015259	41.9000015259	31.6399993896	32.9000015259	26.3999996185	26.3999996185	32.4700012207	35.4599990845	30.7000007629	36.7999992371	36.7999992371	34.4049987793	34.75	35.4500007629	33.7999992371	31.2000007629	31.2000007629	34.6949996948	35.3199996948	33.7150001526	34.9449996948	39.9799995422	40.5950012207	38.2999992371	43.5499992371	30.9500007629	30.9500007629	37.0	35.75	33.9749984741	34.1650009155	34.7200012207	33.5550003052	34.9049987793	36.25	36.1450004578	34.4900016785	37.2599983215	36.2649993896	36.8100013733	32.8650016785	34.9350013733	34.2700004578		35.1899986267
Link9189	25.7999992371	32.3499984741	28.4500007629	32.4000015259	27.3500003815	34.1500015259	35.7000007629	27.8999996185	33.5499992371	31.6900005341	33.4550018311	31.6599998474	32.1500015259	25.6000003815	29.7000007629	25.8500003815	23.7000007629	36.0999984741	36.0999984741	21.5	32.9000015259	33.7999992371	34.7050018311	34.5999984741	32.2599983215	29.8999996185	27.8500003815	39.5499992371	20.9500007629	26.7000007629	33.75	32.2000007629	35.6500015259	34.8499984741	34.8499984741	35.5999984741	46.0499992371	44.0999984741	44.0999984741	33.6549987793	33.9700012207	34.7050018311	35.7999992371	35.7999992371	24.25	30.8999996185	22.7000007629		34.7299995422
Link11972	93.9700012207	82.7900009155	71.5800018311	79.7200012207	70.7200012207	78.3700027466	75.75	84.5100021362		82.3499984741	77.75	88.3899993896	81.1299972534	73.9899978638	84.6200027466	80.9599990845	88.0999984741		81.1100006104	92.6999969482	89.7600021362	86.8199996948	80.0599975586	74.0699996948	91.5500030518	87.8700027466	84.8700027466	62.6199989319	78.3199996948	84.3399963379	84.0699996948	87.6500015259		56.3100013733	81.5400009155	81.1999969482	81.1999969482			110.5	80.4199981689	92.3499984741		85.6200027466	77.1500015259	85.8600006104	92.8799972534		75.5299987793
Link9757Reverse	78.4499969482	77.7399978638	70.4700012207	85.4300003052	80.7200012207	80.9400024414	86.1100006104	85.0699996948	84.5699996948	90.9100036621	68.1299972534	86.1999969482	85.0100021362	82.7300033569	92.5	77.9599990845	80.1399993896	86.0899963379	89.7099990845	83.9000015259	88.4800033569	82.9000015259	93.0999984741	93.0999984741	83.5699996948	85.8000030518	87.3600006104	81.6999969482	89.2099990845	85.2699966431	90.3199996948	87.2699966431	92.3199996948	86.3000030518	93.5599975586	91.8199996948	90.8099975586	99.25	90.0400009155	93.7399978638	87.0999984741	85.4700012207	93.6500015259	70.2900009155	93.25	95.6100006104	90.6299972534		90.3099975586
Link10615Reverse	29.8050003052	28.4500007629	30.1550006866	34.7249984741	23.9899997711	31.2000007629	31.2000007629	27.7849998474	29.6849994659	35.4249992371	28.3799991608	23.2999992371	23.2999992371	35.6899986267	37.3950004578	30.1499996185	25.8600006104	24.9699993134	34.6599998474	35.1199989319	33.0200004578	41.1049995422	34.4749984741	34.5800018311	37.0999984741	30.6650009155	33.9500007629	42.6899986267	34.9799995422	33.6800003052	37.5600013733	20.9300003052	24.5849990845	50.9000015259	50.9000015259	46.2799987793	31.8250007629	36.9799995422	37.6549987793	41.6599998474	41.5999984741	50.0	52.0	52.0	41.8899993896	44.2700004578	17.6049995422		43.2999992371
Link4584Reverse	100.699996948	100.699996948	92.5400009155	89.5400009155	90.2099990845	88.6299972534	81.9000015259	81.9000015259	86.0	85.4000015259	84.5199966431	87.4000015259	113.400001526	109.699996948	109.699996948	89.0699996948	91.8499984741	88.2200012207	86.3000030518	86.7699966431	87.3000030518	82.5	73.4000015259	73.4000015259	89.5299987793	91.2799987793	92.3600006104	93.5	90.9000015259	95.4300003052	93.2699966431	98.4000015259	98.4000015259	90.9599990845	87.6800003052	94.1800003052	86.2300033569	83.5	86.3000030518	86.3000030518	82.5800018311	90.7399978638	96.3700027466	96.8600006104	105.370002747	97.8099975586	98.3000030518		85.0299987793
Link9169Reverse	42.1899986267	34.4599990845	39.0699996948	38.5499992371	37.5999984741	41.6599998474	36.2599983215	47.5	47.5	51.5499992371	35.9399986267	37.2799987793	40.2799987793	35.9500007629	39.8400001526	46.6300010681	37.9300003052	39.6300010681	41.9599990845	38.1899986267	53.2999992371	35.4199981689	41.7000007629	41.2999992371	41.2999992371	36.5499992371	40.1399993896	39.5099983215	38.9099998474	36.9399986267	39.1399993896	39.2999992371	47.0	47.0	39.6199989319	55.2099990845	88.8799972534	42.2099990845	67.0599975586	33.5099983215	35.7299995422	63.3300018311	37.2700004578	38.0999984741	45.0800018311	42.5	41.5999984741		38.3400001526
Link5885	31.7999992371	31.1299991608	33.0519981384	38.4799995422	29.6000003815	37.8499984741	38.5830001831	35.6669998169	35.1049995422	27.9330005646	29.8500003815	35.8499984741	32.8330001831	34.4370002747	39.4000015259	39.6500015259	34.4329986572	28.3530006409	36.7879981995	37.6500015259	35.5830001831	38.5830001831	36.7579994202	34.9550018311	35.3330001831	33.7550010681	33.7750015259	34.9329986572	36.8170013428	33.908000946	35.1899986267	32.391998291	31.017999649	34.6669998169	31.2600002289	31.343000412	35.5349998474	26.3999996185	37.3699989319	32.5970001221	28.1420001984	33.8899993896	33.9000015259	33.2229995728	33.4350013733	32.4129981995	32.1520004272		25.1870002747
Link4652	45.9500007629	50.5499992371	37.7000007629	41.5	51.0499992371	51.0	51.0499992371	42.9500007629	47.3499984741	54.9500007629	51.0999984741	55.0999984741	53.2000007629	53.1500015259	55.9500007629	51.1500015259	47.9500007629	50.7000007629	56.0499992371	56.2999992371	56.9000015259	55.4500007629	55.25	56.2150001526	53.3499984741	55.4500007629	55.6500015259	52.3899993896	55.9500007629	57.7000007629	58.9000015259	57.8250007629	55.5	58.1500015259	56.9449996948	58.4799995422	57.1300010681	59.6349983215	55.4249992371	55.7050018311	56.375	58.75	56.2999992371	53.3499984741	50.3450012207	54.5499992371	50.6500015259		57.4000015259
Link3361	53.0999984741	65.5999984741	49.2000007629	66.4000015259	51.7000007629	36.2000007629	50.8499984741	52.4000015259	52.4000015259	36.2999992371	42.4500007629	50.9000015259	42.3499984741	42.3499984741	48.0	43.7000007629	49.75	38.3499984741	71.3000030518	53.4000015259	43.75	40.4000015259	47.25	51.7999992371	44.7999992371	37.7000007629	43.0999984741	45.3499984741	55.5499992371	88.4000015259	45.7999992371	52.9000015259	52.9000015259	51.0400009155	64.1999969482	64.1999969482	49.7000007629	47.0999984741	47.0999984741	51.2150001526	39.4000015259	39.4000015259	47.5600013733	49.5550003052	47.0999984741	47.0999984741	50.9300003052		78.0500030518
Link10963Reverse	25.5499992371	27.3500003815	35.7999992371	28.6499996185	26.6499996185	29.3999996185	34.0499992371	39.5	28.4500007629	27.9500007629	31.1000003815	32.25	36.75	22.3500003815	38.75	36.8499984741	32.75	31.9500007629	39.2999992371	32.7999992371	37.2000007629	46.0	22.8999996185	35.7999992371	43.5499992371	38.0	38.25	39.4000015259	25.25	36.1500015259	35.9500007629	35.7000007629	34.9000015259	23.8500003815	33.0	32.6500015259	21.2000007629	25.25	43.8499984741	38.7000007629	29.0	40.5	32.6500015259	34.5499992371	42.5999984741	61.5999984741	42.4000015259		48.7999992371
Link4898Reverse
Link8964Reverse	21.1599998474	25.283000946	28.1000003815	28.1000003815	19.2099990845	32.3730010986	24.3229999542	26.4599990845	34.0999984741	34.0999984741	26.0869998932	28.4029998779	29.9969997406	29.1930007935	23.2770004272	25.2299995422	31.8799991608	32.3370018005	33.0730018616	33.0629997253	32.75	30.7199993134	27.2329998016	25.4769992828	29.656999588	31.4470005035	30.857000351	29.4729995728	27.9099998474	28.1730003357	23.3099994659	28.033000946	28.033000946	21.9470005035	31.1930007935	33.3870010376	30.1369991302	26.0970001221	33.6399993896	28.1329994202	32.3829994202	27.2299995422	27.2099990845	33.2900009155	32.0130004883	22.5869998932	29.6669998169		33.0870018005
Link6214
Link5580	103.36000061	93.7699966431	105.669998169	112.900001526	83.8499984741	91.0500030518	99.0100021362	84.0500030518	89.5100021362	105.900001526	101.839996338	110.339996338	113.059997559	109.919998169	102.199996948	96.1800003052	109.089996338	108.839996338	91.4400024414	116.25	107.910003662	99.5800018311	100.900001526	125.599998474	125.599998474	97.5500030518	110.309997559	111.819999695	107.940002441	103.580001831	105.790000916	112.830001831	90.9899978638	107.080001831	111.86000061	114.290000916	109.430000305	107.63999939	127.120002747	101.220001221	125.63999939	115.260002136	104.86000061	92.8799972534	79.9000015259	110.290000916	110.86000061		95.9800033569
Link6561Reverse	24.9500007629	32.1500015259	30.6000003815	25.0	30.0	35.3499984741	25.2000007629	28.5	30.9500007629	30.1000003815	27.3999996185	28.7999992371	34.4500007629	40.7000007629	30.25	40.0	26.6499996185	38.5999984741	38.1500015259	35.2000007629	29.25	37.7999992371	28.3999996185	28.2999992371	26.7999992371	27.5	36.25	25.2000007629	29.3500003815	39.2000007629	35.7999992371	34.4000015259	29.0	32.3499984741	43.25	36.3499984741	35.0999984741	33.5999984741	33.4000015259	30.1000003815	36.6500015259	34.5999984741	31.75	41.9500007629	37.3499984741	46.25	38.7999992371		43.0999984741
Link2858
Link10622Reverse
Link5387Reverse	56.7400016785	51.5099983215	46.5699996948	57.9700012207	44.0499992371	42.75	60.5400009155	51.2200012207	55.6599998474	37.3699989319	61.4199981689	57.4399986267	78.6900024414	51.5999984741	47.4000015259	50.1899986267	49.5	50.6599998474	41.4599990845	58.9000015259	47.7099990845	41.6399993896	56.75	65.7900009155	60.0	41.2400016785	52.1599998474	54.6199989319	53.4700012207	56.4500007629	50.6800003052	57.9799995422	43.1800003052	32.4399986267	56.9900016785	49.7200012207	45.7700004578	49.7999992371	60.0099983215	41.9799995422	47.5099983215	57.6599998474	45.8899993896	38.4700012207	57.0999984741	40.7400016785	38.9500007629		62.2700004578
Link9277Reverse	91.2600021362	50.7400016785	32.3300018311	48.2200012207	28.9500007629	48.4599990845	31.7800006866	42.4500007629	31.6599998474	50.4599990845	41.6199989319		40.9500007629		38.2999992371	38.5200004578	40.6699981689	43.75	41.3800010681	46.9900016785	33.7700004578	40.0600013733	43.0299987793		44.2799987793			43.9900016785		37.1300010681	44.2799987793	36.7999992371	90.0999984741	25.3999996185	20.1000003815				47.5099983215	86.6500015259	46.7999992371	34.7799987793	37.9399986267		33.8199996948	63.9599990845	35.0800018311
Link11702																				49.7099990845
Link11393Reverse	28.7999992371	35.7999992371	44.7000007629	51.7999992371	51.7999992371	32.3400001526	18.2000007629	39.7999992371	31.5	31.5	41.5999984741	41.5999984741	32.1599998474	53.7000007629	27.6000003815	27.6000003815	33.1800003052	32.7900009155	34.9900016785	35.6199989319	32.6300010681	45.0999984741	45.0999984741	33.7299995422	57.2999992371	50.0	25.7999992371	41.0	41.0	36.5800018311	35.5299987793	35.1199989319	32.4900016785	34.9500007629	35.5099983215	35.5999984741	35.5999984741	50.2999992371	50.2999992371	35.3100013733	44.0999984741	23.6000003815	48.2999992371	48.2999992371	37.2099990845	35.1500015259	37.3800010681		36.6800003052
Link8636Reverse	54.1100006104	42.1399993896	52.3400001526	64.1399993896		29.1299991608	47.2599983215	62.5	55.8800010681	52.8300018311	47.1599998474	61.8899993896	64.1900024414	60.4900016785	60.0800018311	51.0400009155	81.4000015259			29.6900005341		57.2299995422	54.7599983215		38.9099998474		74.9100036621	80.9800033569	65.2300033569	54.5699996948	49.5400009155		74.7300033569	55.6300010681	65.1100006104	69.2699966431	71.5500030518	64.4100036621		80.5400009155	56.2400016785		63.8199996948	61.1199989319	78.3099975586		68.0599975586		38.9099998474
Link9323	45.2200012207	46.1300010681	47.5900001526	47.2299995422	53.1500015259	59.8699989319	46.6899986267	48.5299987793	53.7299995422	49.4099998474	44.7999992371	52.3499984741	48.6399993896	109.580001831	45.3899993896	45.9199981689	55.5		51.3199996948	56.9300003052	54.1500015259	57.2000007629				66.6100006104	69.3600006104	60.2000007629	50.1599998474	55.0999984741	51.3899993896	62.3300018311	50.5800018311	39.3100013733	72.2900009155	60.6100006104	42.7900009155	57.8400001526	60.6500015259	55.9700012207	51.5400009155	53.1800003052	50.8800010681	59.7400016785	62.6199989319	50.9599990845	56.6800003052
Link7626	42.5	38.2000007629	38.1100006104	55.0	55.0	40.5400009155	37.9799995422	41.1199989319	41.5800018311	41.5099983215	42.2700004578	46.4000015259	46.4000015259	37.7999992371	37.7999992371	32.0999984741	34.0	34.0	39.9000015259	44.9900016785	45.0099983215	43.1800003052	43.7000007629	38.2200012207	44.4300003052	43.0400009155	29.6000003815	29.6000003815	40.3300018311	48.3699989319	41.8199996948	46.4300003052	43.3899993896	42.1899986267	44.2900009155	41.4799995422	51.3300018311	45.3600006104	43.3400001526	45.9799995422	45.4099998474	42.4599990845	42.3499984741	46.2099990845	47.0600013733	45.9300003052	38.6399993896		46.7299995422
Link9049	42.4749984741	38.0950012207	46.2550010681	44.9599990845	36.1300010681	42.4900016785	53.7750015259	55.7900009155	23.7800006866	54.7150001526	28.7000007629	28.7000007629	37.4249992371	45.8100013733	37.9449996948	35.5349998474	45.2249984741	53.0200004578	45.4049987793	42.7649993896	46.5149993896	39.2750015259	43.9249992371	38.0600013733	35.2400016785	29.8700008392	44.8100013733	36.5699996948	35.2750015259	37.3499984741	38.7599983215	41.8100013733	43.7099990845	37.1500015259	43.1650009155	63.0349998474	44.1549987793	30.6849994659	25.375	73.6900024414	41.0649986267	41.0	47.0200004578	31.1700000763	51.9249992371	44.5349998474	39.6749992371		54.7000007629
Link9738	37.0400009155	42.7700004578	40.2999992371	41.5600013733	29.3999996185	29.3999996185	37.6899986267	36.7200012207	35.6100006104	37.7799987793	36.0099983215	40.0600013733	44.5200004578	43.7599983215	38.0	38.1599998474	30.4799995422	21.2199993134	41.3800010681	38.0299987793	44.3100013733	37.2799987793	43.6199989319	27.75	37.9199981689	34.3699989319	45.4300003052	41.2999992371	41.2999992371	34.5800018311	44.5	50.1300010681	23.8600006104	45.4500007629	50.75	38.5099983215		41.9700012207	38.8400001526	39.2400016785	44.3899993896	53.0800018311			33.4599990845		57.0800018311
Link9440	37.2999992371	32.9329986572	42.8670005798	35.6669998169	38.4329986572	36.8330001831	36.5	45.4000015259	44.7999992371	36.9329986572	38.466999054	33.7999992371	36.266998291	40.8330001831	36.0670013428	47.733001709	35.033000946	32.3670005798	32.966999054	27.033000946	40.7999992371	43.533000946	37.4000015259	36.0999984741	39.8670005798	26.466999054	39.1329994202	25.966999054	28.0669994354	29.7329998016	41.5	40.2999992371	35.6669998169	37.033000946	34.466999054	34.3670005798	35.033000946	31.0669994354	34.8330001831	48.9000015259	40.5999984741	39.7999992371	42.966999054	45.766998291	32.233001709	33.5670013428	37.7000007629		31.1000003815
Link11673
Link2811Reverse	55.2000007629	58.9000015259	48.5	51.2999992371	33.2000007629	49.2000007629	54.9000015259	50.7999992371	21.1000003815	49.0	44.4000015259	43.7000007629	46.2999992371	54.5	56.7000007629	53.2000007629	50.7999992371	49.0999984741	56.9000015259	70.8000030518	70.8000030518	48.9199981689	49.0999984741	49.0	49.0	56.7000007629	58.0999984741	49.7000007629	48.0999984741	49.2999992371	48.2999992371	58.2999992371	50.0	50.0	41.2999992371	54.2000007629	54.9000015259	54.9000015259	45.7999992371	45.7000007629	53.0999984741	48.2000007629	42.5999984741	34.7999992371	51.2999992371	46.4000015259	56.2999992371		60.0
Link10584Reverse	9.14999961853	8.94999980927	5.15000009537	12.5399999619		8.22000026703	6.03999996185	6.11000013351	12.3400001526	7.51000022888	9.17000007629	7.86000013351	8.69999980927	13.5900001526	7.82999992371	8.47000026703	6.01999998093		6.75			10.0399999619	10.9499998093	10.2700004578	13.9300003052	6.0	5.09000015259	9.34000015259		3.86999988556			14.470000267	10.7899999619	8.31999969482		2.3599998951	4.15999984741	9.30000019073		9.81999969482					4.01999998093
Link10584						8.93999958038																						5.57000017166										6.88999986649				9.97999954224
Link6448Reverse	39.266998291	36.733001709	33.7999992371	30.6000003815	29.533000946	34.2999992371	32.033000946	32.9329986572	36.3330001831	40.533000946	34.4329986572	32.2000007629	36.2000007629	34.8330001831	38.9329986572	39.4000015259	38.233001709	37.5	31.8330001831	37.033000946	38.233001709	35.1329994202	38.533000946	31.033000946	33.266998291	38.966999054	36.033000946	47.4329986572	39.6669998169	40.6329994202	44.8330001831	39.0999984741	41.966999054	47.033000946	32.733001709	43.7000007629	41.966999054	43.1329994202	35.8670005798	37.0	33.1329994202	37.5999984741	41.2999992371	51.9329986572	41.2000007629	44.6669998169	35.1329994202		45.3670005798
Link10631	5.86000013351	3.86999988556		5.59000015259		11.8999996185	11.8999996185	10.3900003433	4.01999998093				9.71000003815	4.19999980927				6.53000020981	5.42999982834	3.18000006676	5.38999986649		12.6000003815	18.8400001526	8.28999996185	2.29999995232	3.42000007629		3.09999990463	2.3599998951	15.3999996185			6.63000011444			2.74000000954				5.40999984741
Link10631Reverse		15.8500003815													13.9899997711						18.3199996948						20.3600006104	17.7399997711											16.7399997711			21.7299995422
Link9583	35.9199981689	35.7849998474	25.2000007629	32.2700004578	33.8699989319	28.1499996185	30.7399997711	28.4300003052	24.4150009155	28.4400005341	33.25	33.3650016785	31.8500003815	29.8050003052	28.2999992371	28.2999992371	26.3950004578	26.9899997711	46.5	36.1500015259	35.9799995422	36.75	37.3600006104	38.1100006104	31.5100002289	29.966999054	29.966999054	28.4699993134	23.6000003815	23.6000003815	33.0200004578	35.1150016785	25.2399997711	28.8999996185	28.8999996185	36.6399993896	34.9329986572	39.4399986267	33.0099983215	31.952999115	46.7200012207	37.7750015259	39.2000007629	18.4699993134	61.9700012207	34.4449996948	32.5699996948		50.5900001526
Link3203Reverse	26.2999992371	34.4000015259	27.2999992371	26.6000003815	25.2999992371	28.3999996185	36.9000015259	30.6000003815	33.7999992371	32.7999992371	43.7000007629	33.9000015259	29.7000007629	28.1000003815	28.0	37.7999992371	32.0999984741	24.3999996185	28.2000007629	38.7999992371	32.2999992371	36.0999984741	31.7999992371	35.2000007629	36.5	26.7999992371	34.7999992371	36.5	27.0	36.7000007629	35.0999984741	37.5999984741	35.0999984741	37.7999992371	35.5	40.7999992371	18.8999996185	26.2000007629	35.2000007629	34.0999984741	31.7999992371	30.1000003815	37.5999984741	34.7999992371	31.5	33.7999992371	37.5999984741		31.8999996185
Link5810Reverse	92.7300033569	83.0199966431	84.5400009155	93.4000015259	93.4000015259	74.4400024414	77.2399978638	84.9599990845	88.5100021362	93.2099990845	88.5699996948	76.8700027466	90.5299987793	88.0699996948	86.7799987793	88.4100036621	89.8300018311	87.9100036621	82.0899963379	85.8600006104	88.1100006104	82.3600006104	85.1100006104	85.5899963379	84.0199966431		83.6399993896		86.1900024414	77.8799972534	83.9300003052	90.1900024414			86.9899978638		76.7399978638	90.6200027466	79.4899978638	80.3000030518	87.8000030518	86.8300018311	82.3499984741	96.3000030518	87.8799972534	87.6800003052	84.1500015259
Link2904	21.8150005341	18.9500007629	24.8129997253	22.9279994965	24.5450000763	28.8080005646	17.9950008392	25.2380008698	25.8050003052	33.2799987793	24.3099994659	22.0900001526	23.2900009155	21.5830001831	24.8050003052	26.4230003357	38.4850006104	39.9350013733	23.7999992371	26.3299999237	22.4880008698	22.7700004578	29.3500003815	24.6879997253	33.6899986267	34.5800018311	29.4200000763	27.0130004883	25.6200008392	19.1529998779	22.0200004578	60.7249984741	43.4430007935	26.0450000763	24.343000412	24.142999649	25.1979999542	22.3330001831	32.7879981995	26.533000946	24.267999649	26.6650009155	24.9230003357	29.8649997711	31.8229999542	29.1350002289	29.3799991608		32.2299995422
Link3395Reverse	18.7999992371	33.0	33.0	21.2950000763	21.6800003052	23.8799991608	20.5699996948	22.6000003815	22.6000003815	24.6450004578	25.8099994659	25.9050006866	24.1650009155	29.8500003815	29.8500003815	23.3400001526	24.1949996948	24.8150005341	29.7099990845	30.3349990845	25.3199996948	22.75	22.75	25.2350006104	25.4300003052	23.6200008392	22.7150001526	31.7999992371	31.7999992371	25.9850006104	25.5450000763	23.6000003815	26.8999996185	27.5699996948	24.9150009155	35.5999984741	35.75	30.1450004578	26.5149993896	26.8250007629	26.1499996185	27.7450008392	26.6399993896	27.1499996185	27.1499996185	28.4249992371	28.0		23.9699993134
Link4957	35.0	43.7000007629	30.3999996185	30.3999996185	60.5	60.5	34.6100006104	31.6800003052	50.5	36.5999984741	27.3999996185	27.3999996185	51.2999992371	51.2999992371	33.7400016785	34.3699989319	38.2000007629	36.2999992371	36.2999992371	36.8899993896	35.2000007629	35.2000007629	35.7000007629	35.7000007629	32.2900009155	38.9000015259	51.9000015259	51.9000015259	38.1899986267	36.1699981689	39.2999992371	27.3999996185	27.3999996185	34.5	34.5	35.2999992371	35.2999992371	46.4000015259	46.4000015259	37.8800010681	40.5	37.6899986267	35.3499984741	37.0200004578	36.8499984741	37.5	37.5		42.9399986267
Link7034	32.4000015259	34.2000007629	31.0	24.2000007629	29.7000007629	25.7000007629	26.2999992371	25.2999992371	29.5	31.5	40.5	28.2999992371	26.1000003815	32.7000007629	27.2999992371	43.7999992371	32.0	31.0	32.2999992371	46.7000007629	35.2000007629	32.7999992371	47.5	27.2999992371	34.0999984741	22.1000003815	26.1000003815	36.4000015259	38.2000007629	47.2999992371	31.0	22.2999992371	42.2999992371	34.0999984741	37.0	42.0999984741	29.7999992371	32.0999984741	36.2000007629	33.0999984741	36.2999992371	39.4000015259	40.7000007629	36.2000007629	36.7000007629	30.2999992371	38.2999992371		33.0999984741
Link8202Reverse	17.6669998169	28.8799991608	23.1800003052	22.4470005035	23.8670005798	22.5529994965	24.892999649	28.1529998779	30.1700000763	25.857000351	23.357000351	25.9769992828	26.8729991913	24.5429992676	22.6770000458	21.7070007324	27.9599990845	24.0	28.0370006561	36.9169998169	31.2070007324	24.0629997253	28.593000412	26.8670005798	25.8969993591	24.6130008698	24.6000003815	27.7870006561	30.3700008392	29.4099998474	33.5499992371	40.2569999695	23.1669998169	29.6030006409	23.466999054	32.6800003052	42.2200012207	15.1669998169	33.983001709	32.4469985962	35.5769996643	23.7099990845	31.2800006866	21.4330005646	36.9700012207	38.7229995728	31.9699993134		35.3470001221
Link6722	30.0	38.5	33.8499984741	34.9500007629	45.0999984741	40.0999984741	30.6000003815	42.2000007629	35.4000015259	32.25	26.7000007629	36.2999992371	23.5	25.7000007629	34.7999992371	40.9000015259	35.75	41.5	32.5	33.0999984741	43.75	55.7999992371	37.9000015259	40.1500015259	55.9000015259	32.0499992371	40.5499992371	13.6999998093	30.3999996185	34.75	32.4000015259	49.7999992371	37.0499992371	60.5	35.2999992371	45.4500007629	37.0	40.0999984741	40.0999984741	36.2999992371	36.2999992371	51.9000015259	37.1500015259	39.0	35.0	59.5	59.5		44.2999992371
Link11205Reverse
Link10712	34.375	28.4500007629	30.4500007629	39.4000015259	26.5	32.7249984741	33.4500007629	23.25	29.1749992371	29.9500007629	22.375	27.2000007629	27.2000007629	26.9750003815	25.1749992371	26.0249996185	32.3250007629	26.1499996185	27.3999996185	29.2999992371	32.7750015259	29.6499996185	38.5250015259	37.125	29.4249992371	34.4000015259	27.5	31.7000007629	24.6499996185	26.8999996185	27.6499996185	35.1049995422	27.2700004578	28.5699996948	27.4500007629	27.5499992371	37.8499984741	44.75	32.6500015259	30.1000003815	37.5250015259	30.9750003815	28.7849998474	28.452999115	29.1830005646	30.7800006866	36.9280014038		26.1650009155
Link8316Reverse	30.5300006866		57.7599983215	22.1900005341		63.9500007629					22.8899993896	29.6100006104		25.5900001526		23.8199996948	26.4099998474	22.7099990845						25.8400001526			37.6899986267	80.8700027466			22.3700008392			51.7400016785				27.1000003815			23.9300003052
Link9697Reverse		40.2700004578		47.9900016785		42.1800003052			52.2000007629			22.9500007629																						40.4399986267				41.7400016785								27.3099994659
Link7324Reverse
Link11213	25.3530006409	27.3999996185	26.3470001221	25.3950004578	31.9200000763	31.6830005646	30.2129993439	34.6870002747	30.9169998169	19.7670001984	19.4419994354	30.3020000458	29.982000351	30.6469993591	29.1319999695	27.281999588	30.8449993134	29.9479999542	29.9650001526	35.0250015259	31.3080005646	25.6170005798	25.8719997406	28.4379997253	25.0380001068	23.8199996948	34.1819992065	33.0320014954	28.3799991608	28.047000885	19.8199996948	22.7129993439	31.5750007629	28.9950008392	26.9120006561	32.1930007935	37.216999054	28.5069999695	28.9829998016	33.2000007629	38.5670013428	29.5900001526	31.7350006104	30.0149993896	28.4270000458	29.1650009155	29.9349994659		30.8199996948
Link8208	28.0900001526	22.3600006104	21.0599994659	27.5599994659	23.2199993134	19.8199996948	12.8800001144	20.0599994659	17.7749996185	27.9799995422	21.4200000763	25.3299999237	29.8400001526	19.7749996185	27.6049995422	18.3050003052	26.5750007629	30.8700008392	16.3500003815	55.2150001526	26.8799991608	33.5299987793	16.8500003815	23.1000003815	17.6749992371	22.2800006866	27.5750007629	25.4349994659	35.1500015259	19.3400001526	21.0900001526	17.3349990845	14.3599996567	20.2000007629	19.2099990845	26.6100006104	29.0750007629	28.3600006104	30.7999992371	29.6650009155	21.2199993134	27.6000003815	35.7299995422	27.9249992371	57.0	38.9199981689			13.0200004578
Link11010	13.4879999161	20.4130001068	28.4440002441	27.4009990692	17.4710006714	17.8029994965	20.7089996338	13.9560003281	19.0559997559	18.3740005493	18.670999527	15.4399995804	19.361000061	19.1130008698	17.6340007782	18.2689990997	24.9629993439	21.2000007629	19.5839996338	18.718000412	19.4659996033	19.1840000153	18.4090003967	19.1700000763	19.5039997101	23.7940006256	21.4279994965	18.0049991608	27.9710006714	22.7439994812	21.0079994202	22.7430000305	19.8899993896	22.0729999542	21.4330005646	17.8729991913	18.5990009308	18.1490001678	20.6439990997	26.9190006256	25.3099994659	25.1049995422	27.4790000916	20.7509994507	19.093000412	20.6189994812	20.2859992981		23.9370002747
Link8384Reverse	35.7000007629	50.5	50.5	36.2000007629	52.2999992371	52.2999992371	48.5999984741	48.5999984741	42.4000015259	39.5999984741	39.5999984741	37.5999984741	41.0	41.0	43.9399986267	59.0999984741	36.4000015259	64.6999969482	64.6999969482	40.0	40.7000007629	40.7000007629	47.5	47.5	38.5999984741	46.7000007629	52.2000007629	47.5999984741	40.0	43.0999984741	27.2000007629	27.2000007629	40.5	42.9000015259	50.0	47.5	47.5	36.9000015259	67.5	49.4000015259	61.5	46.0	58.0999984741	58.0999984741	50.5800018311	47.5	48.0		49.1199989319
Link7635Reverse	37.1500015259	42.75	42.75	30.7999992371	30.7999992371	25.8549995422	38.1100006104	33.5999984741	37.4249992371	46.7400016785	33.5299987793	44.1949996948	40.7949981689	43.0800018311	36.9550018311	42.6349983215	39.4249992371	43.9799995422	37.1850013733	45.3050003052	44.8849983215	27.375	40.2200012207	44.7449989319	37.3600006104	30.9200000763	49.7599983215	45.6949996948	42.6199989319	49.625	45.0	43.7050018311	44.5250015259	36.9749984741	34.7700004578	54.7999992371	42.5550003052	17.8500003815	43.3800010681	34.1699981689	34.4399986267	41.0900001526	30.7000007629	22.4349994659	53.4799995422	46.4399986267	35.6049995422		29.3850002289
Link11926	27.4349994659	26.1000003815	31.4249992371	27.9300003052	26.9829998016	30.0680007935	26.5380001068	29.6229991913	26.158000946	28.2900009155	24.4880008698	26.533000946	31.4500007629	26.8479995728	28.5	28.517999649	26.9300003052	25.4750003815	30.5300006866	27.6550006866	28.8700008392	29.9349994659	29.7999992371	28.4349994659	27.658000946	29.2530002594	28.4479999542	27.0699996948	28.8479995728	26.2950000763	29.4599990845	31.4699993134	31.2800006866	27.1630001068	32.4379997253	28.5279998779	28.7549991608	29.8899993896	28.0499992371	30.5879993439	28.9179992676	28.0750007629	25.3250007629	37.0429992676	30.5100002289	28.408000946	30.3980007172		24.8479995728
Link6330Reverse	31.2399997711	26.25	33.8370018005	38.7999992371	34.4199981689	42.5569992065	37.1370010376	33.4070014954	36.1899986267	30.2070007324	29.7070007324	28.7870006561	30.6900005341	42.0730018616	40.1500015259	38.2200012207	38.0670013428	36.9700012207	41.702999115	37.1300010681	34.5029983521	36.6329994202	41.0530014038	37.297000885	56.0200004578	33.5830001831	42.7270011902	45.2700004578	35.2599983215	43.3569984436	40.9430007935	37.4970016479	31.2900009155	45.0670013428	35.3100013733	24.8299999237	28.1270008087	43.2400016785	36.2799987793	61.0130004883	37.5530014038	38.0149993896	30.3400001526	42.033000946	30.6830005646	33.2299995422	46.7000007629		36.7869987488
Link7647	38.4000015259	30.7329998016	32.8330001831	32.8330001831	44.2000007629	34.2000007629	34.2000007629	35.2000007629	28.1669998169	33.9329986572	41.5870018005	37.2000007629	36.5849990845	43.2999992371	43.2999992371	38.2000007629	37.7900009155	47.7000007629	37.0	40.8600006104	37.5830001831	36.8730010986	47.0999984741	47.0999984741	40.3829994202	57.2000007629	56.2099990845	47.0999984741	47.0999984741	39.2000007629	39.2000007629	38.6730003357	40.0870018005	39.5400009155	42.0900001526	51.0999984741	51.0999984741	36.3730010986	36.2200012207	38.4329986572	37.6430015564	40.6669998169	39.2369995117	33.7529983521	39.9500007629	35.202999115	26.2430000305		28.202999115
Link11807			22.8400001526			13.4499998093	36.75	42.9399986267	35.4150009155				47.7550010681		38.9500007629				30.2099990845			39.2750015259	35.8899993896	22.2900009155	41.2849998474		47.7750015259	36.2000007629	49.7200012207	61.4199981689					37.0299987793		42.2849998474		37.5200004578				33.9399986267
Link11489Reverse	23.5849990845	15.0399999619	34.2350006104	59.8600006104	37.5600013733		37.7099990845	52.8199996948	37.1349983215	35.8100013733		26.3850002289			27.1450004578	34.8800010681	29.0900001526	31.0849990845	27.6650009155		54.4799995422	35.6599998474	32.2900009155	79.2399978638	42.4599990845	44.3800010681	56.7900009155	37.3800010681	39.3800010681	24.4400005341	27.7849998474	56.2599983215			36.1899986267			37.5499992371	27.6499996185		41.6800003052	31.2549991608	40.5499992371	37.0649986267
Link6395	29.5	41.5999984741	30.3999996185	42.2999992371	40.7999992371	40.7999992371	45.0999984741	30.5	38.0999984741	38.0999984741	35.2999992371	31.7999992371	31.7999992371	45.7999992371	34.7999992371	42.2999992371	40.2999992371	45.9000015259	45.9000015259	37.3199996948	45.5999984741	31.6000003815	45.0999984741	37.0999984741	37.0999984741	42.0	52.2999992371	40.7000007629	39.5	39.5	37.6699981689	44.5999984741	44.5999984741	34.6399993896	46.7000007629	40.7000007629	40.0	40.0	36.5999984741	36.5999984741	36.4900016785	21.6000003815	33.7999992371	35.5	43.0999984741	42.5999984741	40.7000007629		41.9000015259
Link5522Reverse	45.4000015259	45.4000015259	53.3100013733	54.5900001526	55.6800003052	51.6100006104	56.4500007629	53.7200012207	54.2000007629	54.2000007629	54.6199989319	51.0	63.9000015259	63.9000015259	54.1300010681	75.3000030518	61.5	61.5	50.2000007629	50.2000007629	55.9700012207	55.7299995422	58.2900009155	60.5999984741	50.9000015259	50.9000015259	58.3100013733	61.0800018311	60.3400001526	58.4700012207	60.6599998474	50.2000007629	50.2000007629	55.1599998474	57.1100006104	58.8899993896	55.1399993896	52.9000015259	63.4700012207	69.4000015259	69.4000015259	60.4300003052	64.1600036621	51.7999992371	62.5499992371	66.9800033569	61.2900009155		55.9700012207
Link7704Reverse	43.7000007629	39.0499992371	55.0	55.0	43.4399986267	59.4000015259	25.6000003815	25.6000003815	46.5	43.5	31.3999996185	31.3999996185	75.6999969482	75.6999969482	43.2999992371	43.2999992371	33.0999984741	39.2000007629	46.4000015259	46.4000015259	49.7000007629	49.7000007629	42.7000007629	19.7000007629	35.5999984741	35.5999984741	53.5999984741	53.5999984741	39.25	40.2400016785	17.7000007629	58.0999984741	58.0999984741	40.2299995422	40.2000007629	41.3600006104	43.5499992371	45.1899986267	30.4200000763	55.7000007629	55.7000007629	35.8600006104	42.2900009155	44.9599990845	40.2799987793	21.4799995422	48.4000015259		55.2999992371
Link7365Reverse	39.625	29.2350006104	32.1049995422	38.2799987793	33.8950004578	38.1800003052	34.0950012207	29.7800006866	34.0750007629	33.4799995422	34.8650016785	37.3349990845	30.2999992371	31.75	39.6549987793	40.4749984741	38.1399993896	29.0200004578	36.6800003052	29.2000007629	29.2000007629	37.4150009155	38.3300018311	24.7900009155	34.9249992371	43.8400001526	46.7799987793	40.6500015259	40.6500015259	44.6699981689	36.4399986267	35.3450012207	38.9850006104	32.8950004578	50.6899986267	38.7599983215	38.6949996948	32.6300010681	29.3250007629	33.9199981689	36.8849983215	33.6749992371	37.8950004578	38.1949996948	32.2599983215	47.2299995422	44.7150001526		30.9449996948
Link4697Reverse	22.6499996185	25.1669998169	19.783000946	19.5669994354	25.9500007629	20.8999996185	24.0499992371	25.3330001831	25.1830005646	24.6669998169	25.966999054	28.7000007629	25.8500003815	20.75	25.0669994354	28.0499992371	22.8670005798	30.2329998016	29.3500003815	24.033000946	31.5830001831	27.6499996185	34.1329994202	21.033000946	25.533000946	28.5830001831	28.3500003815	30.0499992371	24.2000007629	29.5669994354	26.466999054	24.1830005646	27.216999054	24.0499992371	28.4330005646	28.1499996185	28.533000946	18.4829998016	23.7000007629	25.783000946	31.966999054	37.9500007629	26.1669998169	33.6329994202	26.3780002594	32.8170013428	30.2999992371		19.9169998169
Link6156	20.8999996185	29.5	33.0	34.0999984741	26.8500003815	29.3500003815	28.8999996185	30.3500003815	31.0	27.5	29.25	34.0999984741	31.3500003815	28.3999996185	28.6000003815	27.3999996185	32.8499984741	27.1499996185	33.6500015259	32.0999984741	34.4500007629	29.8500003815	36.4000015259	30.75	32.9000015259	28.7999992371	30.6000003815	29.25	26.3999996185	43.0499992371	32.7000007629	30.1499996185	32.6500015259	24.3500003815	27.1000003815	40.9000015259	30.6000003815	37.5999984741	32.3499984741	36.0	35.4000015259	36.5999984741	34.7999992371	31.2000007629	36.2000007629	34.5499992371	30.8500003815		40.0999984741
Link4697	29.7000007629	24.6830005646	25.3500003815	26.0170001984	24.2000007629	25.7999992371	23.9829998016	22.8169994354	27.4330005646	30.3829994202	21.1830005646	25.033000946	27.1329994202	31.8670005798	30.1499996185	30.533000946	30.4169998169	23.0499992371	21.75	26.466999054	30.1669998169	26.533000946	22.1170005798	32.216999054	26.0	24.033000946	34.8829994202	32.6829986572	23.8500003815	32.8829994202	27.0669994354	32.2000007629	27.8829994202	34.3670005798	32.8650016785	24.5170001984	32.1500015259	35.9930000305	30.6000003815	35.3499984741	38.25	30.4169998169	30.1000003815	39.8499984741	33.966999054	26.9169998169	34.1669998169		24.6170005798
Link5890Reverse	40.4000015259	23.7999992371	29.2000007629	12.3000001907	31.2999992371	27.1000003815	26.3999996185	31.7000007629	23.7999992371	20.7999992371	48.5	28.2999992371	48.0	36.9000015259	42.0999984741	40.5	39.0	39.0	35.9099998474	33.2000007629	48.7999992371	21.0	35.9000015259	42.7000007629	42.7000007629	39.2000007629	36.7000007629	25.2000007629	47.5999984741	47.5999984741	41.4000015259	48.2999992371	20.2000007629	29.5	53.0	37.5999984741	34.0	49.5	33.2000007629	38.5999984741	38.5999984741	36.2999992371	46.2999992371	46.2999992371	38.9000015259	44.7999992371	25.2000007629		27.8999996185
Link7864Reverse	30.6900005341	46.8499984741	42.7999992371	35.9799995422	32.9550018311	39.9500007629	39.9500007629	45.0499992371	40.1500015259	40.1500015259	40.6949996948	44.0999984741	38.2999992371	41.5999984741	45.0999984741	41.2050018311	38.7200012207	40.3950004578	40.1500015259	40.1500015259	48.6650009155	49.7750015259	39.1150016785	37.0849990845	37.4599990845	39.0	40.3100013733	34.2000007629	34.2000007629	39.4350013733	37.4949989319	38.2449989319	37.5750007629	31.5100002289	41.0449981689	42.7750015259	37.2000007629	37.2000007629	37.6049995422	40.9000015259	34.9249992371	39.5999984741	37.9500007629	37.9500007629	39.3899993896	36.6150016785	39.9550018311		34.7649993896
Link5006Reverse	30.3150005341	68.3499984741	33.8899993896	20.8999996185	25.5699996948	30.5849990845	39.6049995422	31.2749996185	46.0699996948	36.6899986267	34.4900016785	31.6499996185	36.2550010681	36.8950004578	36.2299995422	35.9399986267	32.0099983215	37.6699981689	56.3400001526	30.4699993134	36.7099990845	40.4350013733	38.3849983215	36.8600006104	32.6100006104	40.6800003052	42.0449981689	33.6599998474	26.7700004578	32.7849998474	27.7099990845	33.5750007629	33.5	41.4850006104	34.1300010681	46.2200012207	37.7999992371	36.0250015259	37.6899986267	40.6899986267	26.3500003815	36.3849983215		43.0499992371	32.4550018311	44.1699981689	50.3899993896		36.9949989319
Link3721Reverse	31.3999996185	28.7000007629	31.6000003815	30.8999996185	32.5999984741	27.7999992371	32.2000007629	30.7999992371	27.5	32.0	33.0999984741	37.4000015259	29.7000007629	36.5	35.9000015259	35.9000015259	38.2999992371	42.9000015259	41.0	32.2999992371	30.7000007629	32.0	43.5	50.0	38.9000015259	54.2000007629	34.5	31.8999996185	40.0999984741	43.5	34.9000015259	55.4000015259	46.2999992371	34.5999984741	29.2000007629	44.7000007629	53.2999992371	30.7000007629	30.6000003815	37.9000015259	42.2999992371	55.7999992371	39.2000007629	35.2999992371	31.7999992371	31.7999992371	23.1000003815		40.2000007629
Link7592	29.1700000763	44.0299987793		43.75			27.6499996185		32.5499992371					26.0900001526																24.9099998474			35.4099998474							28.3700008392
Link8941	49.2000007629	39.5800018311	43.8349990845	30.8299999237	34.7999992371	34.7999992371	41.0050010681	32.4300003052	37.7099990845	28.9400005341	42.0250015259	37.2400016785	36.5950012207	25.7450008392	29.3250007629	37.7249984741	33.6199989319	36.2249984741	38.6800003052	34.4049987793	42.2649993896	36.1049995422	33.2999992371	39.5050010681	40.2799987793	42.0400009155	44.6199989319	42.0	42.0	51.4199981689	39.7099990845	39.7050018311	33.0499992371	43.3400001526	33.3300018311	31.0699996948	27.0049991608	31.0200004578		52.7999992371	27.2099990845	28.9449996948	41.6599998474	30.9599990845	44.4300003052	23.8899993896	39.0		38.6549987793
Link8801Reverse	56.7000007629	44.1800003052	43.9099998474	47.0200004578	58.5	47.7000007629	56.5	58.2000007629	58.2000007629	46.75	45.1100006104	49.0299987793	47.4000015259	52.5	52.5	58.5999984741	58.5999984741	49.75	48.2299995422	47.9000015259	48.1800003052	62.0	62.4000015259	51.4000015259	51.4000015259	46.6500015259	47.0499992371	57.0	75.1999969482	62.0	54.0	54.0	52.9000015259	65.0999984741	56.5999984741	56.5999984741	48.5099983215	50.8100013733	53.0999984741	53.0999984741	50.4000015259	58.5	59.7000007629	59.7000007629	49.7599983215	65.9000015259	78.5999984741		54.7999992371
Link8801	47.3600006104	40.2999992371	71.6999969482	71.6999969482	38.4000015259	62.2999992371	51.0999984741	51.0999984741	55.7999992371	28.7000007629	28.7000007629	47.25	60.5999984741	60.5999984741	47.9000015259	47.9000015259	67.5999984741	55.2000007629	63.2000007629	63.2000007629	50.8199996948	45.9099998474	45.0699996948	51.5999984741	56.4000015259	56.4000015259	48.4199981689	50.7099990845	60.2000007629	47.0	56.7999992371	42.9000015259	42.9000015259	49.2099990845	51.2299995422	44.0	36.2999992371	36.2999992371	53.3499984741	52.0600013733	53.2099990845	54.5099983215	49.2999992371	53.8800010681	56.4000015259	27.1000003815	27.1000003815		65.9000015259
Link9522	31.2999992371	36.7000007629	21.7999992371	25.0	29.2000007629	26.6000003815	22.0499992371	25.8999996185	26.8999996185	24.1499996185	28.0499992371	24.0	26.2999992371	25.2000007629	24.4500007629	33.2999992371	28.4500007629	32.9000015259	26.7000007629	30.0	21.0	32.5999984741	26.3999996185	32.5	32.5	26.7000007629	35.3499984741	27.7000007629	35.75	46.0	43.5999984741	23.75	26.9500007629	26.7000007629	26.1499996185	35.0499992371	37.9000015259	26.1000003815	28.0	28.0	27.25	27.9500007629	34.2999992371	37.9000015259	28.3500003815	31.9500007629	31.9500007629		33.7000007629
Link6641	33.4000015259	30.2999992371	22.7000007629	32.0	40.0	24.1000003815	24.1000003815	30.7999992371	28.0	37.5999984741	29.0	28.6000003815	43.0	43.0	26.3999996185	32.0	45.7000007629	6.69999980927	6.69999980927	30.0	30.0	48.2999992371	29.5	30.0	5.59999990463	19.3999996185	35.2000007629	24.8999996185	37.2000007629	48.5999984741	60.9000015259	60.9000015259	27.7999992371	22.2000007629	36.5	51.0999984741	43.2000007629	43.2000007629	40.0	47.0999984741	61.0999984741	61.0999984741	49.0	33.9000015259	30.5	40.5	31.1000003815		36.4399986267
Link6468Reverse	38.0	47.6669998169	47.233001709	45.5670013428	38.8670005798	37.7000007629	42.9329986572	49.0	37.233001709	43.533000946	41.9329986572	45.5	42.4000015259	32.9000015259	32.6629981995	53.1669998169	42.5	61.1669998169	37.5999984741	33.2299995422	43.0	45.0670013428	40.1669998169	37.0999984741	47.9329986572	41.766998291	33.466999054	37.3699989319	45.0	46.6329994202	40.6870002747	46.966999054	43.1329994202	37.6300010681	46.233001709	46.233001709	41.6500015259	52.9000015259	55.233001709	55.233001709	54.233001709	54.233001709	46.9729995728	45.766998291	39.2999992371	31.6329994202	32.9199981689		47.9329986572
Link5917Reverse	27.8330001831	28.7670001984	30.1000003815	37.733001709	29.9330005646	28.1329994202	29.8330001831	30.1669998169	31.7000007629	33.9329986572	30.6329994202	33.033000946	36.9000015259	36.033000946	31.0669994354	38.766998291	25.0	29.466999054	31.533000946	36.2999992371	35.9000015259	37.9000015259	31.033000946	31.1669998169	39.8330001831	33.0999984741	31.3670005798	33.5999984741	38.0670013428	34.1329994202	33.266998291	33.1669998169	27.5	34.7000007629	36.5670013428	35.466999054	32.5	30.966999054	37.3330001831	35.0999984741	36.966999054	29.5669994354	45.9329986572	42.6329994202	42.1329994202	33.1329994202	33.1329994202		33.533000946
Link3022	21.0799999237	26.5799999237	22.6200008392	17.5599994659	22.9599990845	18.6599998474	23.8199996948	24.9599990845	21.3199996948	21.2399997711	19.4799995422	20.0200004578	24.0400009155	23.9799995422	21.4799995422	21.7800006866	24.7000007629	28.9400005341	21.5799999237	23.6200008392	25.3600006104	25.7600002289	29.4200000763	23.7000007629	25.7600002289	26.2800006866	21.2800006866	24.8400001526	20.3799991608	26.0	24.5599994659	23.2199993134	33.9199981689	26.1800003052	28.4799995422	25.8400001526	23.3999996185	20.7800006866	26.8199996948	26.4799995422	31.7399997711	30.6000003815	25.3400001526	22.6800003052	32.7799987793	26.3999996185	30.8600006104		26.3999996185
Link4727Reverse	29.7999992371	34.4329986572	34.266998291	25.5669994354	26.2670001984	34.5	35.1669998169	29.6329994202	29.7999992371	40.2999992371	22.7000007629	26.7670001984	29.7000007629	28.5669994354	30.5669994354	36.1329994202	34.466999054	30.4330005646	33.9000015259	33.3670005798	26.7000007629	31.033000946	28.6000003815	27.7329998016	35.5999984741	30.1329994202	35.7000007629	31.3670005798	40.0999984741	36.8670005798	34.3670005798	34.1329994202	34.033000946	31.0	37.1329994202	35.2999992371	31.7329998016	25.533000946	30.2329998016	35.966999054	31.6000003815	34.5670013428	36.766998291	43.6329994202	46.3330001831	37.0670013428	35.766998291		36.7000007629
Link3022Reverse	28.5599994659	32.9799995422	33.5200004578	23.8400001526	30.1200008392	28.4400005341	23.0599994659	29.1000003815	28.8199996948	30.8400001526	30.1000003815	35.3199996948	30.0200004578	24.6200008392	30.4400005341	28.2999992371	27.5200004578	27.7199993134	27.8600006104	34.5	29.2800006866	30.6800003052	32.4000015259	28.1800003052	30.3999996185	25.8799991608	34.6399993896	30.7600002289	30.8400001526	29.8199996948	37.6199989319	26.7600002289	32.0999984741	29.0200004578	39.0800018311	35.4000015259	32.1399993896	35.0	28.2600002289	29.8999996185	34.6800003052	37.4599990845	37.6199989319	35.3600006104	34.8800010681	35.2999992371	37.1399993896		37.2000007629
Link6559	16.6499996185	27.7999992371	21.4400005341	22.4200000763	16.5499992371	18.25	27.7000007629	12.7349996567	23.4200000763	19.1900005341	23.1499996185	15.1499996185	30.25	28.6700000763	27.6900005341	28.1499996185	22.3349990845	17.1000003815	16.5	21.75	14.3000001907	17.7000007629	18.1499996185	27.8250007629	21.5799999237	20.3649997711	21.3050003052	28.0799999237	22.3150005341	13.1999998093	22.7000007629	23.2450008392	22.8250007629	20.8999996185	20.8999996185	20.3899993896	17.1849994659	22.1450004578	20.5249996185	18.0900001526	18.875	18.7549991608	20.9899997711	28.0400009155	29.3299999237	18.2800006866	16.8950004578		19.7649993896
Link7447Reverse	47.8499984741	31.1000003815	31.1000003815	49.3800010681	46.8100013733	49.8600006104	55.7000007629	55.7000007629	47.4099998474	49.7700004578	44.7200012207	44.2400016785	52.2999992371	52.2999992371	53.0999984741	58.2999992371	40.7999992371	55.4000015259	55.4000015259	58.4000015259	53.5	53.5	66.0	57.5	29.3999996185	61.7000007629	61.7000007629	46.7000007629	46.7000007629	54.4000015259	47.0999984741	47.0999984741	40.0	40.0	50.5200004578	52.0	52.0	40.2999992371	55.0999984741	55.0999984741	53.6199989319	64.0	64.0	56.1500015259	65.6999969482	59.7999992371	59.7999992371		49.2999992371
Link11112Reverse	11.7399997711	11.5699996948	9.02999973297	10.0399999619	8.72999954224	7.94999980927	6.28000020981	33.8069992065	8.96000003815	45.5369987488	23.6770000458	6.13999986649	6.76000022888	9.86999988556	26.8150005341	8.19999980927	8.19999980927	9.60000038147	9.60000038147	16.8999996185	36.9329986572	15.8000001907	36.5530014038	13.6000003815	13.6000003815	23.8649997711	48.8499984741	16.6849994659	7.40000009537	7.40000009537	34.4869995117	47.7000007629	28.6000003815	8.10000038147	6.59999990463	6.59999990463	10.6499996185	8.69999980927	8.69999980927	11.6000003815	18.0	34.7999992371	32.5499992371	13.5	9.69999980927	12.8500003815	7.90000009537		33.2529983521
Link7666	52.4500007629	49.4000015259	49.4000015259	55.2000007629	55.2000007629	61.5	61.5	53.5999984741	55.5999984741	52.2999992371	55.9000015259	51.4000015259	62.2999992371	55.2000007629	55.2000007629	65.9000015259	39.9000015259	47.5	51.7999992371	59.9000015259	63.2999992371	63.2999992371	60.4000015259	60.4000015259	63.5999984741	55.7999992371	55.7999992371	54.9000015259	55.4300003052	62.2999992371	55.0	62.2000007629	72.0999984741	59.0	65.8000030518	67.5999984741	38.5	38.5	54.2000007629	51.7999992371	55.0	56.5999984741	56.5999984741	55.9900016785	70.1999969482	70.1999969482	57.4900016785		55.1500015259
Link8279Reverse			16.1700000763		22.9500007629	15.7299995422			20.25	35.9500007629	62.7400016785		25.6499996185	16.1200008392					38.9799995422	37.7299995422																					29.8099994659					44.3600006104
Link4873Reverse	24.0	28.1000003815	18.8999996185	31.8999996185	22.2000007629	17.2999992371	30.6000003815	27.5	25.0	23.8999996185	24.6000003815	19.7999992371	22.0	21.7999992371	21.3999996185	20.0	21.8999996185	13.3999996185	31.8999996185	33.2999992371	26.7000007629	22.3999996185	32.5	33.0	27.5	23.7000007629	20.7000007629	25.2000007629	24.5	14.0	20.6000003815	30.1000003815	35.9000015259	38.0999984741	17.7000007629	22.3999996185	25.2000007629	26.0	32.2000007629	26.6000003815	32.5	25.7999992371	32.5999984741	32.5999984741	19.0	24.1000003815	24.2999992371		28.2000007629
Link5395
Link8711	74.0999984741	64.1999969482	70.3000030518	66.4000015259	70.5	69.0	72.9000015259	66.0	70.3000030518	71.6999969482	63.5	65.9000015259	84.5	71.8000030518	64.5	74.1999969482	65.0	73.0999984741	67.5999984741	70.3000030518	63.7000007629	71.0999984741	64.6999969482	68.1999969482	63.4000015259	75.6999969482	66.0999984741	70.9000015259	70.5999984741	82.1999969482	65.8000030518	67.9000015259	63.7999992371	70.4000015259	75.1999969482	71.4000015259	69.1999969482	68.0999984741	63.7000007629	72.3000030518	72.4000015259	68.9000015259	65.3000030518	73.5	71.0999984741	65.1999969482	73.4000015259		71.5
Link7414Reverse	29.3500003815	35.3699989319	21.9699993134	25.1800003052	25.2549991608	27.7549991608	29.8199996948	26.2450008392	25.2600002289	20.7099990845	32.2249984741	33.0	30.8099994659	20.5750007629	40.9700012207	40.7599983215	31.0400009155	25.1299991608	26.5550003052	31.9549999237	27.8899993896	27.1399993896	32.8300018311	22.9799995422	27.2950000763	23.4750003815	20.0300006866	37.2900009155	37.2200012207	40.7700004578	29.0949993134	37.0499992371	25.3700008392	33.7249984741	30.4699993134	43.0499992371	41.2550010681	39.6450004578	25.5900001526	31.3799991608	17.2099990845	38.9300003052	30.7649993896	20.1049995422	35.7000007629	36.2400016785	51.4900016785		33.0499992371
Link10208	24.1000003815	24.1000003815	26.6200008392	42.5999984741	42.5999984741	19.2999992371	24.2000007629	40.7999992371	40.7999992371	27.7999992371	24.8999996185	24.8999996185	15.3000001907	15.3000001907	23.7000007629	23.7000007629	23.7999992371	37.4000015259	19.3999996185	19.3999996185	26.1000003815	36.5	39.4000015259	31.3999996185	31.3999996185	28.3899993896	27.3099994659	10.0	28.5	28.5	30.5900001526	30.2199993134	12.3999996185	13.5	13.5	13.3999996185	7.5	14.3000001907	29.7999992371	29.7999992371	23.0	23.0	27.4599990845	25.5200004578	31.25	23.8199996948	27.3500003815		30.2000007629
Link7740Reverse	36.8300018311	36.2999992371	36.2999992371	37.5999984741	39.5999984741	37.2000007629	37.2000007629	39.0999984741	39.4000015259	42.7000007629	37.0	50.5999984741	41.2000007629	41.2000007629	47.5999984741	47.5999984741	42.7700004578	39.7900009155	43.0999984741	46.2700004578	45.5800018311	48.5900001526	37.4000015259	37.4000015259	42.6300010681	43.8499984741	48.0800018311	48.7700004578	44.75	47.3100013733	44.2799987793	46.5	51.4000015259	47.0999984741	47.0999984741	49.0499992371	46.7999992371	44.0999984741	46.8199996948	47.2299995422	34.5999984741	34.5999984741	44.9000015259	43.4900016785	51.7999992371	51.7999992371	53.1300010681		59.2999992371
Link3176	34.0	34.2999992371	31.1000003815	32.4000015259	22.2000007629	20.2999992371	23.7000007629	32.5	41.0999984741	33.5	17.2999992371	47.0	26.8999996185	30.7999992371	25.6000003815	27.0	44.5	36.4000015259	37.0999984741	42.5	8.89999961853	36.0999984741	16.6000003815	31.8999996185	36.7000007629	18.8999996185	32.2999992371	37.2999992371	39.5	34.2999992371	42.2000007629	41.7000007629	41.7000007629	35.7000007629	40.0999984741	42.7999992371	34.5999984741	28.8999996185	40.9000015259	9.89999961853	35.2000007629	16.7999992371	30.2999992371	75.3000030518	43.7999992371	34.5999984741	29.7000007629		48.4000015259
Link9609	45.5099983215	44.0	44.0	44.6650009155	46.5499992371	38.5349998474	44.3499984741	44.7799987793	42.3899993896	44.375	41.8100013733	41.5900001526	49.9500007629	49.9500007629	44.7999992371	45.5999984741	45.5999984741	41.7799987793	47.3549995422	43.0	43.0	46.9000015259	42.5200004578	43.8899993896	38.0149993896	47.9949989319	57.5999984741	57.5999984741	43.8699989319	46.5349998474	48.2900009155	45.1650009155	32.5	32.5	48.2000007629	31.7999992371	35.0750007629	36.9249992371	50.5	50.5	47.2150001526	43.8650016785	52.8800010681	40.6850013733	51.0550003052	40.875	39.4000015259		38.7999992371
Link9609Reverse	44.6049995422	58.2999992371	58.2999992371	46.7949981689	44.1500015259	51.25	51.25	42.1599998474	46.1500015259	45.0499992371	27.8999996185	30.1000003815	45.2999992371	40.5999984741	36.3499984741	40.2949981689	52.5	52.5	33.1500015259	33.1500015259	43.8899993896	47.2400016785	50.7000007629	50.7000007629	68.3000030518	68.3000030518	44.3650016785	49.9650001526	45.9900016785	54.7999992371	42.9000015259	42.9000015259	44.2400016785	38.4799995422	43.4199981689	42.8199996948	37.8499984741	37.8499984741	55.2900009155	47.6699981689	34.7000007629	34.7000007629	49.5800018311	40.5999984741	65.8000030518	65.8000030518	47.8549995422		42.75
Link8379	32.9599990845	32.0	30.2700004578	35.3699989319	35.25	36.3300018311	32.0999984741	30.1000003815	32.2299995422	36.4900016785	33.7999992371	36.2099990845	31.6599998474	38.3300018311	36.0	36.0	39.5	38.9000015259	37.0099983215	38.8600006104	34.0299987793	52.5999984741	52.5999984741	38.1300010681	37.1699981689	30.6000003815	40.75	38.8199996948	49.5299987793	37.6399993896	32.5099983215	34.2599983215	42.3800010681	41.2299995422	43.6599998474	38.5299987793	22.2999992371	50.5699996948	38.8400001526	10.1000003815	38.1300010681	41.2099990845	48.2700004578	37.5	37.5	25.7900009155	36.1500015259		40.1100006104
Link5173	21.2999992371	35.7000007629	21.7999992371	28.6000003815	16.5	27.5	27.2000007629	26.6000003815	28.2999992371	28.7000007629	22.2999992371	21.5	29.5	25.5	26.0	41.9000015259	25.2999992371	30.1000003815	33.9000015259	24.2999992371	24.3999996185	26.8999996185	27.0	21.0	23.7000007629	26.1000003815	31.7999992371	31.6000003815	23.7000007629	23.5	32.0	24.3999996185	35.2000007629	35.7000007629	19.2000007629	31.3999996185	37.7999992371	37.7999992371	30.6000003815	27.7999992371	26.0	27.3999996185	31.2999992371	24.3999996185	24.3999996185	45.5	45.5		35.5
Link4778	34.8300018311	58.9000015259	58.9000015259	49.9000015259	46.5999984741	41.7000007629	59.2000007629	56.0	39.2999992371	31.7999992371	85.4000015259	46.4000015259	46.4000015259	28.7000007629	38.7999992371	53.2999992371	34.7000007629	66.5	66.5	35.6300010681	34.5	34.5	58.5999984741	58.5999984741	37.9900016785	49.5999984741	71.0999984741	71.0999984741	45.0999984741	45.0999984741	39.7799987793	43.7900009155	54.0999984741	54.0999984741	33.5999984741	33.5999984741	41.2099990845	68.4000015259	68.4000015259	59.9000015259	59.9000015259	38.7299995422	38.0900001526	49.7999992371	72.5	72.5	40.1699981689		50.2000007629
Link10089	30.9330005646	37.8330001831	35.7000007629	33.1329994202	32.3330001831	38.2999992371	32.0670013428	35.1669998169	30.3999996185	33.966999054	37.0670013428	41.3330001831	32.6899986267	38.8129997253	32.8330001831	32.766998291	36.233001709	41.2729988098	33.2470016479	40.033000946	32.6129989624	36.6829986572	36.3330001831	36.3330001831	34.1769981384	36.1100006104	38.4370002747	36.1030006409	35.6629981995	39.2470016479	20.3330001831	36.8330001831	40.047000885	39.7000007629	38.0229988098	37.6100006104	39.7529983521	33.5569992065	33.9000015259	36.1529998779	36.4399986267	39.2929992676	39.7729988098	36.1969985962	35.1669998169	35.1469993591	33.533000946		35.5569992065
Link9420	35.6100006104	41.3899993896			47.2799987793	59.4900016785			47.7000007629	33.4000015259	48.4199981689	39.5499992371			45.6699981689	49.1100006104	62.4799995422			48.7700004578			54.7799987793	28.5699996948		60.2400016785							45.1399993896									43.3899993896
Link7673Reverse	48.5200004578		32.0800018311		51.6399993896	24.1399993896			50.5099983215			47.7999992371	39.4000015259	77.5500030518				51.75								44.0099983215	47.9399986267		55.2599983215	89.6299972534	41.4500007629							46.0800018311		43.3199996948		44.8899993896	45.9599990845
Link6751	22.7999992371	26.8999996185	30.8999996185	36.5	31.1000003815	24.2999992371	43.7000007629	26.0	29.8999996185	35.5	32.0	46.5999984741	25.1000003815	39.0	35.0999984741	26.1000003815	39.7000007629	34.9000015259	22.2000007629	23.3999996185	34.2000007629	37.2999992371	36.7000007629	31.3999996185	19.7999992371	42.2000007629	28.1000003815	21.3999996185	28.8999996185	36.4000015259	18.3999996185	38.4000015259	28.1000003815	31.2999992371	25.7999992371	24.1000003815	24.2999992371	30.2999992371	24.0	55.0999984741	31.3999996185	23.0	19.8999996185	39.5	43.2000007629	28.2999992371	46.4000015259		41.4000015259
Link10198Reverse
Link2969	16.5	21.6329994202	21.9330005646	21.8330001831	21.2670001984	20.1000003815	21.7999992371	27.8330001831	27.966999054	30.8670005798	28.3999996185	24.1000003815	23.5	30.7000007629	30.7329998016	27.5	34.0670013428	30.2999992371	29.5	29.1329994202	30.3999996185	31.6000003815	28.8999996185	26.0669994354	28.2329998016	30.0	31.7329998016	30.5	33.2000007629	31.1669998169	26.0669994354	29.1329994202	26.966999054	32.5670013428	30.5	22.8029994965	31.1000003815	28.5669994354	30.1669998169	29.8999996185	24.5669994354	31.5669994354	35.7000007629	18.0669994354	24.0	30.6669998169	30.7999992371		38.2999992371
Link4937Reverse	41.0499992371	35.2999992371	36.0999984741	30.7999992371	37.7000007629	39.1500015259	45.4500007629	34.7000007629	32.9000015259	35.7999992371	38.4000015259	40.5	36.1500015259	34.4500007629	37.3499984741	41.75	37.7999992371	35.9500007629	38.25	39.9000015259	41.6500015259	33.6500015259	43.9500007629	46.7000007629	44.9500007629	33.25	29.0	40.75	37.0	38.5999984741	48.5499992371	40.5499992371	43.25	43.8499984741	37.0499992371	46.2000007629	38.0	49.8499984741	36.5	41.5	44.0499992371	43.7000007629	33.5	52.2999992371	45.0499992371	49.0499992371	40.5999984741		42.5499992371
Link6234	33.9700012207	33.5299987793	39.5	39.5	33.8400001526	35.9000015259	25.7999992371	25.7999992371	26.7700004578	18.7999992371	33.9000015259	18.0	18.0	23.0	23.0	35.1500015259	33.0999984741	40.1199989319	31.5	34.4000015259	34.4000015259	37.4700012207	31.3600006104	30.2099990845	38.1699981689	39.1399993896	37.5800018311	37.8600006104	38.6699981689	30.2700004578	38.9900016785	34.3800010681	29.0499992371	36.7000007629	23.7000007629	23.7000007629	39.6599998474	42.5200004578	33.8499984741	36.2099990845	34.4300003052	19.2999992371	39.5999984741	39.5999984741	35.7799987793	40.4700012207	33.5200004578		33.1199989319
Link7650Reverse	34.783000946	29.6130008698	28.216999054	30.5130004883	29.1399993896	29.3799991608	30.1100006104	29.6329994202	29.6329994202	31.5170001984	27.7269992828	33.6699981689	31.607000351	30.8069992065	31.6870002747	26.7329998016	31.0270004272	37.3030014038	31.2070007324	29.3999996185	34.483001709	33.6100006104	30.9699993134	30.7900009155	33.0	36.2529983521	29.297000885	31.5300006866	34.5670013428	37.1069984436	35.2200012207	38.9430007935	36.9129981995	36.3899993896	32.8030014038	34.452999115	30.7870006561	34.4770011902	39.9199981689	36.5699996948	33.452999115	33.9900016785	39.0	39.0	30.4330005646	34.6769981384	32.266998291		27.3770008087
Link5423Reverse									64.3000030518
Link8787Reverse	44.9000015259	52.7000007629	41.8499984741	45.0499992371	49.3499984741	50.75	52.0499992371	56.0999984741	51.4500007629	48.5499992371	52.0999984741	48.4500007629	41.4500007629	57.5	60.2999992371	48.4000015259	43.3499984741	51.7999992371	41.0499992371	54.7000007629	51.8499984741	50.25	50.5499992371	52.3499984741	59.3499984741	58.0999984741	47.9500007629	51.5999984741	56.2999992371	50.5	51.7999992371	62.4500007629	50.7999992371	46.25	60.5499992371	48.5999984741	48.4000015259	52.9500007629	43.4500007629	53.5999984741	49.5999984741	43.3499984741	53.25	48.0499992371	45.3499984741	45.4500007629	57.5		49.5999984741
Link11209	26.2000007629	25.4799995422	23.0	27.3999996185	26.8999996185	21.3400001526	30.1599998474	23.7999992371	20.2399997711	15.0399999619	31.3799991608	30.8400001526	32.9799995422	29.7199993134	36.8600006104	14.4200000763	19.5599994659	32.4799995422	34.7200012207	29.5520000458	29.8759994507	19.9200000763	29.1800003052	30.9799995422	25.5799999237	28.3600006104	31.3519992828	25.531999588	32.236000061	25.2099990845	26.6940002441	26.7560005188	35.6819992065	40.6800003052	38.2319984436	27.6599998474	22.2399997711	31.6599998474	28.8600006104	32.7599983215	36.5839996338	32.5499992371	32.3120002747	20.2800006866	27.5599994659	36.5600013733	30.9459991455		27.5219993591
Link6328	35.5929985046	25.2350006104	20.3250007629	26.2649993896	27.5799999237	18.452999115	20.3400001526	18.9880008698	36.5649986267	28.9200000763	29.0030002594	24.4449996948	25.4729995728	31.1329994202	33.0180015564	35.6699981689	34.8079986572	28.2329998016	34.4930000305	27.3700008392	27.3729991913	21.4130001068	23.1599998474	30.375	27.0680007935	27.4200000763	32.0149993896	63.6170005798	40.8849983215	29.3829994202	52.2050018311	26.0270004272	23.7280006409	30.3250007629	31.4829998016	29.3099994659	32.5	37.6399993896	41.7949981689	22.3700008392	33.75	26.8880004883	22.4200000763	33.5999984741	36.3650016785	32.0629997253	20.2700004578		25.8999996185
Link10836Reverse	26.966999054	27.033000946	27.1329994202	21.1329994202	23.3999996185	24.8330001831	22.033000946	27.033000946	18.533000946	28.7999992371	22.2999992371	27.7329998016	20.6000003815	23.3999996185	27.6669998169	25.1870002747	26.0200004578	23.2999992371	18.6329994202	21.8670005798	29.7670001984	24.5	23.8670005798	26.0669994354	25.156999588	22.8999996185	20.6669998169	17.466999054	28.9330005646	25.7329998016	22.4330005646	22.4330005646	30.2000007629	19.7000007629	15.5670003891	26.9330005646	19.8670005798	30.8330001831	27.1329994202	24.7000007629	25.0030002594	27.343000412	29.4300003052	29.547000885	26.8400001526	20.1000003815	29.8670005798		13.9329996109
Link3688	33.2000007629	23.6000003815	31.3999996185	23.2999992371	33.0	19.0	26.7999992371	28.7000007629	25.0	28.0	31.2000007629	32.4000015259	27.8999996185	28.3999996185	31.7999992371	30.3999996185	26.8999996185	32.9000015259	28.5	34.7999992371	25.7999992371	21.8999996185	28.6000003815	31.2000007629	26.1000003815	34.2000007629	26.8999996185	35.4000015259	33.7000007629	39.0999984741	29.2000007629	34.0999984741	40.0	35.7999992371	32.5999984741	28.2000007629	32.5	32.7999992371	40.7000007629	39.0999984741	28.3999996185	40.9000015259	34.5999984741	35.2999992371	24.7999992371	39.7000007629	28.0		14.0
Link7936Reverse
Link6485Reverse	31.7999992371	36.2999992371	36.2999992371	26.5	33.5	36.4000015259	36.4000015259	32.2000007629	26.6000003815	26.6000003815	30.6000003815	32.5999984741	36.0	24.2999992371	37.5999984741	31.7000007629	34.0	40.5	33.2999992371	33.2999992371	33.5	33.5	33.7000007629	33.7000007629	30.6000003815	33.2000007629	40.5999984741	40.5999984741	31.4599990845	29.1000003815	32.5999984741	15.5	39.2000007629	33.4000015259	33.4000015259	32.25	38.2999992371	28.7000007629	28.7000007629	35.9000015259	35.9000015259	33.2000007629	25.5	25.5	37.2000007629	37.2000007629	32.8800010681		38.7000007629
Link8536Reverse
Link6201	63.9000015259	73.8000030518	58.7000007629	28.3999996185	52.9000015259	52.9000015259	60.0	51.7999992371	65.3000030518	65.4000015259	65.4000015259	67.3899993896	68.1999969482	68.3000030518	66.5	65.0	78.5	78.5	71.5999984741	71.5999984741	56.4000015259	56.4000015259	66.1100006104	71.3700027466	70.3199996948	47.7999992371	65.8000030518	75.6999969482	67.9000015259	60.4000015259	55.2999992371	73.4000015259	62.2000007629	81.0999984741	58.9000015259	60.7000007629	46.2999992371	46.2999992371	70.3700027466	69.6800003052	70.6699981689	69.5599975586	63.7999992371	87.0999984741	87.0999984741	70.9400024414	67.1800003052		70.6900024414
Link3261	34.1500015259	36.8800010681	37.3300018311	36.0	38.8600006104	35.4700012207	37.2799987793	32.4000015259	34.3199996948	37.6800003052	37.2000007629	37.2000007629	40.6500015259	45.5299987793	34.5699996948	41.75	52.7999992371	52.7999992371	51.4599990845	39.0200004578	38.9799995422	41.4399986267	35.5999984741	39.6199989319	41.4000015259	21.9300003052	58.2000007629	8.60000038147	8.60000038147	28.9300003052	33.8400001526	45.7700004578	42.8499984741	46.0600013733	38.0800018311	18.0	18.0	42.7299995422	43.3100013733	46.0600013733	42.6599998474	40.5600013733	43.4500007629	44.4500007629	34.4599990845	33.8899993896	38.1899986267		14.0699996948
Link10224Reverse	34.5600013733	25.9799995422	33.6030006409	23.4950008392	32.4249992371	24.0	24.0	34.1500015259	30.0249996185	29.843000412	29.3780002594	27.4430007935	34.0	34.0	35.0999984741	31.2749996185	24.75	24.2000007629	24.8829994202	38.2980003357	35.7000007629	34.2999992371	32.5750007629	31.7630004883	28.8530006409	31.0030002594	28.1030006409	27.9449996948	28.0849990845	26.8530006409	27.3379993439	28.7329998016	31.0349998474	28.7049999237	27.3829994202	30.1779994965	29.093000412	31.4729995728	30.4580001831	38.5279998779	42.108001709	30.2399997711	32.9029998779	30.8199996948	34.283000946	30.8479995728	29.3549995422		31.9629993439
Link10823Reverse	28.327999115	27.1079998016	31.7450008392	29.0650005341	28.5450000763	27.9029998779	28.0830001831	25.093000412	21.0550003052	21.9430007935	25.7999992371	28.5949993134	26.6979999542	24.4799995422	30.2430000305	28.827999115	26.4850006104	28.3780002594	35.9430007935	35.1980018616	28.6399993896	27.7730007172	28.4829998016	30.5729999542	28.7600002289	32.4099998474	27.6100006104	29.5400009155	27.0979995728	28.3299999237	32.1030006409	25.4300003052	31.3649997711	24.4130001068	29.8449993134	26.3850002289	26.0499992371	27.3850002289	26.4829998016	29.5279998779	30.6749992371	26.2430000305	29.327999115	27.2199993134	27.0200004578	28.2450008392	27.8680000305		26.017999649
Link7643	31.2600002289	31.3999996185	33.0099983215	34.8899993896	37.4000015259	31.6800003052	33.6100006104	34.5999984741	34.5999984741	31.2800006866	50.9700012207	30.0400009155	26.2700004578	35.1500015259	31.0300006866	24.3700008392	32.7999992371	41.9700012207	31.8999996185	35.3400001526	33.2999992371	30.6499996185	40.4700012207	35.8800010681	54.0499992371	27.7399997711	36.0999984741	31.3600006104	31.4899997711	39.6100006104	38.3199996948	37.5400009155	31.75	31.6100006104	37.1899986267	36.4099998474	25.25	39.9500007629	36.2599983215	35.0499992371	57.7700004578	45.4099998474	24.6200008392	27.0300006866		34.6599998474	39.9700012207		33.1199989319
Link8105Reverse
Link3350Reverse	21.9500007629	19.5	19.5	20.9500007629	42.75	42.75	44.0	75.3000030518	63.9000015259	22.5499992371	15.9499998093	28.6499996185	21.2999992371	30.8999996185	19.8999996185	34.25	30.5499992371	23.1499996185	25.5	24.9500007629	43.6500015259	39.7000007629	39.7000007629	34.2999992371	16.7000007629	27.8999996185	29.2999992371	49.0	29.8500003815	25.8500003815	27.5499992371	27.5499992371	45.0	22.0499992371	27.7000007629	40.7000007629	42.25	39.5999984741	39.5999984741	19.1499996185	19.1499996185	47.9000015259	48.5999984741	48.5999984741	66.5599975586	28.5	38.5		35.9000015259
Link10236	25.3999996185	26.7999992371	33.5999984741	29.2999992371	26.1499996185	30.25	30.2000007629	34.0999984741	33.1500015259	31.0	23.3500003815	34.4000015259	29.8500003815	33.7000007629	35.5499992371	33.6500015259	33.2000007629	29.9500007629	30.25	34.9500007629	32.5499992371	29.4500007629	31.6499996185	36.0999984741	30.3999996185	30.0499992371	34.5999984741	29.0	36.2999992371	30.0499992371	29.7000007629	30.8500003815	38.5499992371	34.2999992371	38.7999992371	26.0	36.0499992371	25.0	32.25	34.2000007629	32.5999984741	36.0	34.5	37.25	41.4000015259	38.6500015259	41.1500015259		39.9000015259
Link8322Reverse	45.2000007629	45.2000007629	46.5299987793	48.4300003052	48.7900009155	49.1199989319	56.2299995422	46.1199989319	49.8800010681	37.4700012207	47.8300018311	49.3699989319	51.4700012207	44.2400016785	47.6300010681	53.8300018311	50.3800010681	48.4199981689	45.9700012207	48.8699989319	45.7599983215	49.4500007629	48.8300018311	49.9900016785	65.5	65.5	58.4099998474	52.5	52.8899993896	53.6800003052	52.4099998474	47.0400009155	55.9300003052	49.1300010681	56.5099983215	50.4900016785	52.0400009155	53.7099990845	58.5400009155	58.5200004578	49.3899993896	49.6599998474	48.3400001526	55.7999992371	60.3600006104	40.6100006104	53.25		59.8899993896
Link4909Reverse	31.9500007629	35.9500007629	31.6499996185	43.0	32.25	28.6000003815	30.5499992371	28.0	28.7000007629	38.7000007629	29.6000003815	36.3499984741	26.1499996185	32.2000007629	33.1500015259	26.1499996185	25.2999992371	42.0499992371	30.75	37.25	43.5499992371	27.1499996185	31.8500003815	41.75	36.25	37.75	29.5499992371	30.1000003815	33.2000007629	43.7999992371	39.5	41.2000007629	41.8499984741	36.25	37.2000007629	34.5999984741	40.0	38.2999992371	38.9500007629	40.0499992371	41.2000007629	32.5499992371	41.0999984741	40.0	34.9000015259	37.3499984741	34.8499984741		35.9500007629
Link11758Reverse	36.2299995422	22.0200004578	26.75	34.3400001526	40.7799987793	37.5299987793	37.5400009155	33.9599990845	25.9300003052	40.7000007629	33.7999992371	30.9799995422	26.6599998474	21.0799999237	22.0499992371	33.3199996948	49.0099983215	32.3400001526	20.3600006104	21.8099994659	27.1599998474	30.5799999237	20.6800003052	39.2099990845	40.3499984741	37.4599990845	39.0200004578	39.3499984741	35.5999984741	38.9399986267	26.6299991608	23.5799999237	42.9000015259	31.2800006866	44.2000007629	44.2000007629	50.6599998474	39.7099990845	30.1800003052	42.4599990845	46.8600006104	37.25	30.0300006866	46.0800018311	48.0600013733	49.7700004578	44.9099998474		33.6500015259
Link6305Reverse	37.9799995422	38.3699989319	42.3899993896	46.8499984741	46.8499984741	38.5550003052	39.5	43.9000015259	51.9000015259	55.9000015259	55.9000015259	41.3499984741	38.7000007629	45.0	45.0	40.3950004578	41.8499984741	38.2700004578	42.1549987793	48.2000007629	48.2000007629	40.9949989319	56.2999992371	43.0499992371	43.0499992371	40.0499992371	43.0999984741	48.9500007629	44.75	45.0499992371	45.0499992371	42.9850006104	43.9350013733	39.1549987793	42.9900016785	41.9199981689	39.5449981689	44.0950012207	43.7050018311	43.5649986267	44.2400016785	41.7000007629	41.7000007629	43.7200012207	42.9599990845	40.1300010681	46.3100013733		41.4150009155
Link5314
Link10728	26.3099994659	24.6149997711	24.9829998016	25.0429992676	25.9899997711	27.1930007935	26.0550003052	22.1329994202	23.3400001526	27.7380008698	25.4780006409	26.8850002289	26.0	26.6200008392	26.8850002289	28.6299991608	28.658000946	32.6949996948	32.2879981995	31.517999649	31.8980007172	29.2329998016	28.8099994659	28.7579994202	27.7129993439	29.0249996185	29.0249996185	29.6280002594	29.3129997253	30.6200008392	29.1000003815	29.1000003815	30.7250003815	31.0580005646	28.0079994202	30.1979999542	27.1000003815	27.1000003815	29.0650005341	30.5249996185	31.593000412	32.2799987793	32.0579986572	12.625	11.3000001907	24.7280006409	32.0279998779		31.7999992371
Link10456Reverse	24.9249992371	32.0499992371	29.1499996185	22.1499996185	28.5499992371	30.8999996185	14.5500001907	21.4500007629	27.0249996185	31.7749996185	26.6499996185	32.4749984741	32.0	35.0	22.875	27.1000003815	25.8500003815	35.9500007629	26.2000007629	24.125	37.5999984741	24.875	33.5499992371	31.375	34.5999984741	25.0249996185	36.4000015259	31.3500003815	28.7999992371	33.9500007629	26.0249996185	27.1499996185	34.625	31.5499992371	35.9749984741	26.0750007629	32.5250015259	21.0750007629	39.0999984741	39.0	28.3500003815	35.2000007629	33.9249992371	33.4000015259	42.5750007629	28.7749996185	23.4500007629		36.4500007629
Link12176Reverse	36.0	55.5999984741	29.8999996185	53.0999984741	45.9000015259	30.3999996185	42.7999992371	43.2000007629	48.5	44.0999984741	24.0	52.5999984741	25.8999996185	42.7999992371	35.5999984741	39.7999992371	30.6000003815	23.2000007629	38.0999984741	50.0	50.0	37.9000015259	42.4000015259	52.7000007629	52.7000007629	67.8000030518	58.7000007629	36.9000015259	47.5999984741	26.6000003815	41.7999992371	52.2000007629	36.7999992371	65.5	65.0999984741	54.5999984741	56.9000015259	54.9000015259	44.7999992371	52.2999992371	76.3000030518	59.5999984741	60.7000007629	43.0999984741	17.5	63.7000007629	71.0		46.5600013733
Link5632			34.2700004578	43.2200012207			35.2000007629				48.7299995422		7.88999986649		41.7099990845						42.5499992371			34.4599990845			35.3300018311		34.6599998474	31.8400001526				7.17000007629	39.8499984741				70.3099975586				38.3400001526			94.2699966431	105.540000916
Link7410	32.6969985962	33.5299987793	26.7929992676	29.9029998779	31.892999649	28.9169998169	29.406999588	25.3029994965	31.3500003815	30.6930007935	27.6730003357	34.9399986267	24.3530006409	36.547000885	28.3899993896	33.047000885	33.0769996643	29.8600006104	34.6730003357	28.6830005646	29.6200008392	32.7599983215	32.3269996643	31.797000885	26.8630008698	36.7070007324	27.4099998474	27.452999115	19.2600002289	27.6369991302	33.5400009155	37.0429992676	33.7849998474	23.3700008392	38.4129981995	30.8449993134	27.7569999695	28.8369998932	34.2070007324	34.6899986267	31.6599998474	39.1370010376	33.1329994202	31.8600006104	26.2649993896	29.6000003815	32.6129989624		22.2399997711
Link9137Reverse	29.6499996185	31.7549991608	29.9500007629	33.9249992371	19.9449996948	32.0800018311	36.0600013733	34.7900009155	35.1500015259	30.2000007629	30.2000007629	29.1849994659	33.0999984741	31.6350002289	46.0999984741	38.9000015259	38.9000015259	37.1949996948	37.6699981689	29.8449993134	39.4000015259	23.7900009155	39.4500007629	28.9850006104	35.2099990845	25.4400005341	29.1000003815	30.75	36.5	35.6599998474	42.5999984741	27.0450000763	12.6899995804	25.7350006104	34.7000007629	35.5099983215	16.9150009155	38.1300010681	37.8300018311	43.0600013733	38.9300003052	29.2649993896	23.2199993134	44.2000007629	33.6349983215	31.0750007629	35.9150009155		28.2399997711
Link9196	34.233001709	28.5	32.5999984741	32.6669998169	35.9000015259	31.3670005798	32.0999984741	37.5999984741	35.6669998169	34.3330001831	31.5669994354	36.966999054	36.2999992371	33.3330001831	32.0670013428	26.033000946	35.0670013428	36.533000946	38.1669998169	40.3670005798	39.733001709	36.733001709	34.466999054	33.8829994202	31.4370002747	38.2000007629	43.0	42.0670013428	38.0699996948	39.047000885	38.7130012512	42.3670005798	39.266998291	35.4900016785	37.1669998169	37.9000015259	35.9329986572	28.1669998169	31.4330005646	31.3729991913	35.2000007629	36.9329986572	36.233001709	32.6329994202	38.8670005798	35.8330001831	36.6329994202		35.9129981995
Link9196Reverse	39.0670013428	40.1329994202	33.1669998169	35.3330001831	36.5670013428	28.7770004272	36.033000946	31.8330001831	34.3670005798	36.0999984741	33.466999054	32.3670005798	37.9000015259	32.466999054	33.2000007629	31.0669994354	37.766998291	48.766998291	36.2099990845	34.7369995117	33.0099983215	42.733001709	35.266998291	34.2999992371	36.547000885	37.0769996643	30.75	34.9729995728	31.3330001831	28.1669998169	35.1469993591	35.6199989319	44.466999054	33.7999992371	38.9329986572	34.8400001526	38.9900016785	39.7000007629	37.9329986572	37.733001709	39.2999992371	43.0670013428	37.766998291	36.4000015259	36.5	35.8800010681	35.8429985046		41.3330001831
Link8740Reverse
Link11017Reverse	20.6140003204	21.6000003815	23.452999115	22.138999939	25.9570007324	24.857000351	23.9939994812	21.3770008087	24.0170001984	25.1830005646	23.6560001373	24.986000061	23.9139995575	20.6970005035	24.3439998627	23.5659999847	25.8589992523	26.9270000458	25.3339996338	27.361000061	26.3239994049	28.9009990692	27.9939994812	28.2430000305	23.6560001373	24.2390003204	24.4290008545	25.8689994812	23.3269996643	27.0359992981	27.75	26.8439998627	27.2000007629	30.4470005035	33.1660003662	27.3090000153	28.2430000305	28.1030006409	31.5690002441	27.9370002747	27.5510005951	30.0289993286	25.0590000153	27.5300006866	29.4270000458	27.3129997253	29.3540000916		28.436000824
Link7276Reverse	27.7150001526	33.2999992371	33.2999992371	20.4899997711	22.1000003815	22.1000003815	30.8649997711	29.9950008392	30.6299991608	38.2000007629	34.75	38.4000015259	27.3999996185	42.7999992371	42.7999992371	37.9500007629	38.0	38.0	20.3250007629	35.4500007629	35.4500007629	23.2450008392	43.4500007629	43.4500007629	33.3549995422	30.7250003815	28.7900009155	36.2000007629	36.2000007629	31.8799991608	33.9500007629	33.9500007629	35.1800003052	32.4799995422	39.4500007629	39.4500007629	33.0800018311	35.0699996948	33.3800010681	28.8600006104	28.6749992371	33.0099983215	34.1349983215	36.5	39.4000015259	33.8499984741	39.4500007629		38.8349990845
Link6912Reverse	44.1899986267	30.5200004578	40.7000007629	42.4000015259	45.5400009155	45.0999984741	45.0999984741	57.4900016785	27.2900009155	33.4900016785	31.2600002289	53.0999984741	45.25	33.7599983215	44.6599998474	32.9500007629	34.0999984741	44.6399993896	63.3800010681	38.8300018311	38.8100013733	22.6800003052		42.1300010681	41.1500015259	48.7999992371	48.7999992371	70.0400009155	28.0100002289	52.6399993896	42.1100006104	31.1499996185			49.9000015259	49.9000015259		47.2200012207							72.5	72.5	54.0600013733
Link8258	34.3600006104	41.2400016785	23.2900009155	45.9900016785		29.3099994659	61.8100013733	25.6100006104	43.0349998474	36.3650016785	27.6100006104	26.3630008698		36.0400009155	24.5799999237	60.0649986267	91.4199981689			39.4000015259		34.7400016785	40.9650001526			39.4399986267	92.2799987793	30.1499996185		26.1000003815						33.5099983215			48.1199989319	91.9400024414	29.797000885	47.4599990845			52.5299987793		39.5900001526		21.5499992371
Link8132		56.8199996948		9.10000038147			19.2800006866	43.7000007629		48.0				44.25					47.7900009155		49.2599983215			44.1899986267				46.9099998474							49.9900016785	45.25		38.2999992371
Link7834Reverse	35.2999992371	35.2999992371	30.8999996185	33.2000007629	34.2000007629	34.2000007629	31.6800003052	33.2000007629	54.4000015259	54.4000015259	29.7000007629	18.7999992371	51.0	51.0	35.0	49.2000007629	49.2000007629	30.7399997711	33.5999984741	47.5999984741	49.9000015259	62.0999984741	62.0999984741	62.7000007629	28.7999992371	35.7000007629	44.5999984741	44.5999984741	35.3699989319	38.4199981689	36.4000015259	34.4000015259	35.2000007629	53.7999992371	38.4000015259	34.7999992371	34.7999992371	41.9599990845	38.2799987793	36.5900001526	39.1599998474	43.0	43.0	37.6199989319	40.8199996948	34.6399993896	16.8999996185		49.2000007629
Link8132Reverse	37.1300010681			45.9000015259	53.9099998474	35.7099990845			27.1299991608	49.4099998474					58.6500015259	61.9300003052	56.8600006104		40.8100013733	35.9000015259	43.9900016785					49.7700004578						55.4900016785		48.6599998474	65.6800003052	49.6599998474			46.3499984741			49.2700004578			19.2199993134
Link11421	30.4799995422	37.5900001526		23.0			38.25	30.3600006104	19.7600002289	31.9400005341	27.6599998474	39.1100006104	12.6000003815	32.1199989319	35.0800018311	42.2599983215	32.2400016785	34.8699989319		33.1300010681	32.6500015259	31.6100006104		36.9700012207	28.8999996185							34.7900009155	36.0800018311	53.1399993896	68.3700027466		38.7000007629	36.5499992371	42.0900001526	27.7900009155		41.9500007629	41.9000015259		19.7000007629	24.2900009155			46.1399993896
Link11359	44.1500015259	43.2000007629	40.8199996948	45.2200012207	57.7000007629	57.7000007629	45.6500015259	44.7400016785	45.5999984741	43.9900016785	41.0	41.0	25.7000007629	25.7000007629	44.2999992371	42.5400009155	47.0099983215	41.5200004578	47.0200004578	49.2799987793	42.6899986267	49.5299987793	43.3600006104	48.2099990845	44.8300018311	56.7000007629	56.7000007629	43.6100006104	47.7099990845	47.5900001526	39.8600006104	41.8400001526	49.0900001526	46.9000015259	47.6800003052	40.7000007629	40.7000007629	50.4399986267	47.1199989319	49.2299995422	45.1100006104	50.5299987793	51.9399986267	52.1599998474	40.6300010681	54.2200012207	45.9099998474		44.2900009155
Link7123	22.5799999237	31.3999996185	36.2999992371	35.1829986572	22.7000007629	22.7000007629	25.7849998474	25.5200004578	30.75	31.3999996185	31.2999992371	31.3500003815	28.7999992371	29.0	27.3999996185	21.2749996185	29.125	29.125	37.0429992676	30.5750007629	34.3680000305	31.5200004578	34.233001709	28.7749996185	34.5999984741	29.125	27.3999996185	29.3729991913	28.7980003357	32.2000007629	36.0999984741	36.0999984741	35.2229995728	26.4349994659	23.7380008698	29.2579994202	27.0249996185	29.3250007629	29.7229995728	29.5149993896	28.3449993134	29.6049995422	35.7099990845	29.5249996185	37.0999984741	37.0999984741	32.6949996948		29.8780002594
Link5177Reverse
Link11001	7.36999988556	7.38000011444	4.0	6.07000017166	5.51999998093	4.01000022888	8.27999973297	3.95000004768	3.44000005722	3.09999990463	4.80999994278	5.40000009537	3.29999995232	4.84000015259	7.78000020981	6.90999984741	9.35999965668			3.93000006676	9.52000045776	3.90000009537		4.28999996185	5.73000001907	5.76000022888	2.27999997139	6.69999980927	3.84999990463	3.40000009537	6.23000001907	3.98000001907		4.05999994278	4.09999990463	4.09999990463	8.56000041962		4.19999980927	4.90000009537							3.3599998951
Link5408
Link11650	92.3300018311	68.4300003052	83.8000030518	84.2600021362	76.7300033569	84.1800003052	96.9800033569		98.5199966431	94.5299987793	76.8300018311	94.1100006104		97.4400024414	71.3099975586	82.25	88.0199966431			120.169998169	71.4800033569	35.3899993896	87.1399993896	55.8699989319	108.290000916	105.629997253		63.4799995422			118.949996948	108.5		103.849998474			104.580001831		96.9000015259		96.0400009155				70.1299972534
Link8804	40.3100013733		43.8100013733	29.4099998474	44.0	54.6500015259	37.1599998474	39.9799995422	18.3299999237	43.3699989319	35.7099990845	38.2099990845	68.8000030518	44.5699996948	26.7000007629	43.9500007629	30.4799995422	27.0100002289	32.7400016785	34.6800003052	31.6200008392	38.1599998474	33.3499984741	43.2700004578	47.0600013733	54.5200004578	38.2099990845	49.0600013733	44.9300003052	34.6199989319			38.8400001526		46.1500015259	40.1199989319	37.2799987793	37.9199981689	47.3499984741	49.2400016785	46.3699989319	42.0499992371		48.2000007629	38.0999984741	38.0999984741	54.7599983215		33.2099990845
Link10140Reverse	24.3670005798	23.5499992371	22.7329998016	28.283000946	22.033000946	22.2000007629	24.3999996185	23.3330001831	25.9330005646	23.7329998016	26.1329994202	22.2670001984	24.3500003815	23.3999996185	29.283000946	22.216999054	26.216999054	28.9330005646	26.0	26.8330001831	23.6000003815	28.2670001984	24.9330005646	28.5	22.8169994354	26.5499992371	27.2329998016	26.1499996185	25.4500007629	22.7000007629	28.9829998016	27.283000946	26.0830001831	27.033000946	25.783000946	22.216999054	27.3500003815	27.7329998016	26.0499992371	29.6170005798	27.8330001831	31.6830005646	31.0	32.016998291	31.8999996185	39.4399986267	28.8169994354		29.5
Link4427	47.0499992371	46.8199996948	46.5499992371	43.8400001526	47.3600006104	46.0400009155	47.2900009155	48.0999984741	48.0999984741	49.5	49.5	51.1100006104	47.6399993896	52.5	52.6800003052	52.5800018311	48.9199981689	54.4199981689	46.3699989319	52.3699989319	52.6399993896	49.8899993896	46.8699989319	50.4099998474	46.4300003052	62.2000007629	62.2000007629	52.5699996948	47.0900001526	58.4900016785	42.7000007629	50.7000007629	49.3400001526	52.0200004578	56.7000007629	49.7099990845	50.6399993896	40.5	40.5	51.5200004578	51.7599983215	44.1100006104	52.5200004578	59.3600006104	39.2799987793	49.7900009155	56.0099983215		56.1399993896
Link10140	24.3169994354	26.5499992371	15.7329998016	22.966999054	24.1669998169	23.5	27.1669998169	24.3670005798	20.7329998016	24.783000946	23.5170001984	22.5499992371	25.7329998016	21.7329998016	22.9169998169	28.3999996185	23.6830005646	23.7000007629	22.5170001984	24.1499996185	22.9829998016	26.6329994202	24.8169994354	25.8500003815	21.966999054	25.716999054	23.8330001831	25.1830005646	25.033000946	24.8670005798	28.6000003815	28.1669998169	25.1830005646	27.0830001831	24.966999054	28.4330005646	35.0670013428	23.8169994354	31.75	27.0830001831	30.033000946	25.283000946	31.3500003815	32.5	31.033000946	27.4169998169	30.6499996185		29.2329998016
Link6367Reverse	51.9000015259	45.5999984741	45.5999984741	49.0999984741	53.2000007629	48.1500015259	47.7999992371	46.3499984741	48.4500007629	47.7999992371	45.9000015259	48.6500015259	55.0	52.25	43.4500007629	52.8499984741	49.9000015259	52.8499984741	51.25	49.25	46.9000015259	51.3499984741	57.7000007629	46.7999992371	46.7999992371	43.2000007629	51.2999992371	52.2000007629	54.75	53.0	51.0	59.5	51.75	58.25	53.9500007629	47.7999992371	57.9500007629	54.25	60.0	61.2000007629	45.9000015259	58.7999992371	59.2000007629	42.75	63.75	63.75	51.4000015259		62.4000015259
Link5724	24.9500007629	31.5499992371	20.8500003815	23.25	30.0	26.2000007629	25.6499996185	24.0499992371	23.8999996185	26.1000003815	26.2999992371	25.5	23.4500007629	25.4500007629	24.4500007629	18.1499996185	21.6499996185	23.25	26.6000003815	28.6000003815	25.7000007629	24.0499992371	26.25	23.2999992371	35.1500015259	22.1000003815	33.5499992371	28.25	28.8500003815	27.8999996185	29.5	25.1499996185	23.6499996185	37.2999992371	34.7999992371	22.7999992371	21.9500007629	24.5499992371	19.8999996185	36.7999992371	28.3999996185	29.25	34.5999984741	38.8499984741	41.5499992371	32.0	29.2150001526		39.9000015259
Link11541Reverse	35.9550018311	25.5900001526	31.1000003815	35.4000015259	26.4249992371	27.1499996185	33.5449981689	29.2800006866	29.0200004578	23.625	24.5499992371	30.8999996185	32.6549987793	33.0600013733	28.1949996948	29.625	18.9899997711	30.2849998474	44.0999984741	35.2700004578	33.2200012207	35.0400009155	26.8400001526	35.3300018311	29.1550006866	28.7099990845	47.7999992371	33.0099983215	50.7999992371	26.5049991608	25.0499992371	38.5099983215	29.875	32.6199989319	32.2849998474	28.125	34.3199996948	30.8700008392	47.0999984741	31.3500003815	29.6550006866	30.1450004578	26.2549991608	30.3700008392	40.7000007629	34.9350013733	30.875		27.2000007629
Link10387Reverse	34.0999984741	21.6499996185	21.5	36.2000007629	26.8500003815	29.1000003815	23.4249992371	29.8250007629	27.125	24.9750003815	26.5249996185	27.2250003815	26.0750007629	18.5249996185	27.0499992371	34.3499984741	25.0750007629	24.3250007629	27.0249996185	27.5249996185	29.375	22.9500007629	25.0249996185	26.6749992371	31.1000003815	25.75	27.2749996185	30.9750003815	31.2749996185	31.0	26.2250003815	33.5750007629	29.3250007629	32.0499992371	31.7999992371	28.8250007629	27.5	24.2000007629	29.9249992371	30.7749996185	34.1500015259	33.7999992371	36.4500007629	32.875	36.2750015259	27.7000007629	25.9500007629		45.4749984741
Link12024
Link9337Reverse	39.1399993896		39.2799987793	31.1000003815	31.1000003815		32.8849983215				38.875			27.4099998474	44.2000007629		30.3899993896				39.4799995422			37.25									42.8549995422	36.7700004578	51.0299987793		30.4899997711				27.8299999237
Link10608Reverse
Link10608
Link3281Reverse	26.3999996185	27.5	30.7000007629	40.7999992371	39.0	33.7000007629	34.0999984741	25.5	41.7000007629	28.8999996185	41.5	38.0999984741	38.0999984741	19.7000007629	24.5	46.0	41.5999984741	37.7999992371	49.7000007629	22.6000003815	34.0999984741	31.6000003815	39.9000015259	35.0	31.6000003815	30.7999992371	25.7000007629	37.0999984741	40.4000015259	31.6000003815	40.4000015259	24.6000003815	31.6000003815	46.0	38.7999992371	40.0999984741	42.7999992371	27.0	25.2999992371	27.0	35.0999984741	34.0	31.7999992371	39.0999984741	38.2000007629	36.2000007629	26.5		28.7999992371
Link8695
Link4426Reverse	54.7999992371	54.7999992371	39.0	41.5999984741	41.5999984741	39.0699996948	49.0	38.2999992371	38.2999992371	49.5	49.5	39.5200004578	39.9500007629	37.2000007629	44.7999992371	37.5999984741	37.5999984741	45.4000015259	45.4000015259	40.4799995422	40.1899986267	41.2799987793	37.2999992371	41.5999984741	43.0	31.5	31.5	43.8699989319	38.2599983215	38.9000015259	38.9000015259	38.2999992371	45.2299995422	39.2200012207	45.2000007629	45.2000007629	35.0999984741	35.0999984741	39.5900001526	51.0999984741	51.0999984741	45.3199996948	46.9000015259	46.9000015259	44.4000015259	58.2999992371	58.2999992371		42.0699996948
Link9086Reverse	52.4150009155	47.4300003052	34.0800018311	57.5299987793	39.3699989319	40.3199996948	32.8250007629	41.5250015259	36.3450012207	35.8549995422	30.2800006866	46.0250015259	43.6500015259	27.3250007629	44.0999984741	38.3849983215	30.9300003052	32.3349990845	51.8400001526	32.3300018311	30.6650009155		39.2000007629	39.2000007629		35.0550003052	31.8500003815			37.7050018311	37.5299987793		19.9599990845	37.9000015259		37.6650009155	48.7799987793	44.0099983215			34.0900001526	21.8899993896		15.8599996567		47.6800003052	11.3100004196
Link11663Reverse		76.5699996948				23.0	23.0			123.800003052			9.18999958038	67.1399993896					31.4899997711	35.8400001526	67.6299972534	22.1200008392		65.0999984741		36.4099998474			20.6100006104		33.3499984741		128.960006714						115.269996643		111.819999695				39.5400009155
Link4363	34.0	33.0	30.5	31.6000003815	33.7999992371	27.2999992371	34.0	35.4000015259	31.7999992371	27.2000007629	37.0	36.7000007629	39.7000007629	23.7000007629	33.0999984741	30.0	34.2000007629	35.9000015259	34.2999992371	34.2999992371	37.7999992371	32.9000015259	33.2999992371	44.2999992371	26.0	36.5999984741	36.5	25.6000003815	27.8999996185	32.9000015259	38.7000007629	37.0	37.0	41.5999984741	34.9000015259	35.9000015259	36.2999992371	38.2000007629	32.7999992371	32.7999992371	27.5	27.5	41.5999984741	40.5	29.1000003815	29.1000003815	30.0		35.0
Link7451	45.0	34.0800018311	49.2299995422	46.3699989319	49.0999984741	49.5999984741	51.6599998474	54.8899993896	56.9500007629	62.3199996948	48.1800003052	53.2999992371	47.0400009155	45.3499984741	52.9000015259	48.9300003052	56.9799995422	47.2799987793	53.4300003052	55.8199996948	49.4000015259	49.4000015259	63.3499984741	50.1199989319	50.2599983215	41.9799995422	71.3499984741	45.25	53.3800010681	58.4099998474	55.9799995422	53.8699989319	38.4599990845	51.7799987793	45.0699996948	70.3000030518	70.3000030518	59.5900001526	53.7599983215	54.2400016785	39.3100013733	52.3199996948	60.5400009155		71.5	46.2799987793	64.8000030518		47.9799995422
Link8810	45.7999992371	44.6699981689	43.2700004578	42.7099990845	42.5999984741	52.0999984741	44.4000015259	58.0	58.0	45.3899993896	43.6699981689	43.1399993896	45.2599983215	50.7000007629	50.7000007629	45.7000007629	45.7000007629	43.4199981689	45.8199996948	44.0299987793	46.3199996948	50.7000007629	44.0999984741	44.2999992371	44.2999992371	42.7700004578	47.9399986267	45.7000007629	46.0499992371	48.2400016785	47.6500015259	44.2299995422	47.5	51.9000015259	50.4000015259	50.4000015259	47.3199996948	40.9099998474	43.4000015259	43.4000015259	46.1599998474	49.2799987793	55.3699989319	47.5	48.9500007629	51.5	61.0		40.5999984741
Link3563Reverse	32.5	32.5	24.1450004578	21.1149997711	21.7749996185	21.2000007629	23.1650009155	24.9799995422	19.6000003815	24.2549991608	26.5	22.5550003052	24.2000007629	36.7000007629	36.7000007629	23.5949993134	34.2999992371	34.2999992371	29.6949996948	26.5799999237	29.5	31.0499992371	20.8500003815	19.25	19.25	24.75	28.1599998474	30.0750007629	29.3850002289	27.2999992371	32.7949981689	27.5849990845	31.3999996185	31.1499996185	32.125	28.1599998474	30.75	33.2050018311	27.3449993134	37.8699989319	24.7049999237	30.5900001526	29.4249992371	29.7649993896	42.7999992371	42.7999992371	42.7350006104		33.2249984741
Link10705Reverse	31.5249996185	53.8650016785	23.2000007629	36.2999992371	36.2999992371	12.5	12.5	40.4000015259	20.8999996185	20.8999996185	29.9050006866	32.9350013733	33.5600013733	29.7649993896	32.4550018311	33.4949989319	35.0149993896	33.2750015259	43.2999992371	43.2999992371	33.2200012207	42.5	42.4000015259	57.3499984741	25.3500003815	25.3500003815	33.7150001526	36.9249992371	32.8950004578	32.7200012207	37.8100013733	35.5449981689	35.9249992371	36.9749984741	32.0900001526	35.7799987793	32.8450012207	31.1399993896	41.4749984741	39.0099983215	42.0449981689	35.7400016785	42.4799995422	33.4399986267	43.9599990845	40.3349990845	37.6699981689		38.3349990845
Link8338Reverse	37.5999984741	37.5999984741	30.8099994659	32.9399986267	35.3400001526	38.0699996948	36.0699996948	34.8800010681	38.0	39.2400016785	36.2900009155	39.3699989319	53.5999984741	53.5999984741	38.0	38.0	41.0800018311	40.5699996948	38.0200004578	39.9399986267	43.8499984741	59.9000015259	59.9000015259	31.8199996948	31.4899997711	35.9300003052	39.5699996948	43.1399993896	44.8100013733	38.8699989319	34.8600006104	46.9599990845	47.8600006104	39.5600013733	40.6800003052	45.4700012207	37.9099998474	54.8699989319	43.2400016785	32.1199989319	47.4199981689	45.5999984741	41.6699981689	50.4799995422	38.1599998474	35.4900016785	36.1500015259		38.9599990845
Link3079	27.0499992371	28.2749996185	30.9330005646	27.4249992371	29.375	26.0	28.1679992676	28.6800003052	30.6730003357	30.0079994202	28.7999992371	28.1299991608	28.5030002594	26.7950000763	29.468000412	25.5499992371	28.2150001526	29.2000007629	28.0949993134	32.0800018311	27.6200008392	30.6529998779	30.4400005341	27.9950008392	29.4580001831	29.2530002594	31.2900009155	29.8449993134	31.8980007172	29.8850002289	31.0550003052	29.2229995728	27.5450000763	32.6699981689	31.6879997253	30.1049995422	31.9629993439	28.8579998016	34.2000007629	32.0130004883	31.1100006104	33.1629981995	31.6149997711	31.1030006409	29.7280006409	28.8549995422	33.4949989319		31.5650005341
Link7672	45.0449981689	35.9399986267	33.8800010681	37.0299987793	34.3050003052	33.2449989319	33.4799995422	59.9000015259	59.9000015259	32.9099998474	33.0099983215	37.2550010681	33.5750007629	50.9350013733	33.8600006104	31.8199996948	39.7949981689	29.9449996948	43.9000015259	36.9000015259	32.5050010681	38.5050010681	38.9199981689	36.9300003052	34.5400009155	33.4449996948	27.5599994659	38.9500007629	36.8450012207	35.6850013733	39.5699996948	40.1899986267	42.1349983215	42.0	38.1949996948	34.8300018311	39.0349998474	31.7049999237	46.3450012207	39.0550003052	39.4350013733	30.3500003815	41.8050003052	30.7000007629	30.7000007629	35.1850013733	37.5		42.2599983215
Link9533
Link7309Reverse
Link4915	21.7999992371	27.5	29.3999996185	35.0999984741	32.5	30.1000003815	28.2999992371	29.2999992371	22.7000007629	25.7000007629	29.2999992371	33.5	24.0	27.7999992371	29.3999996185	26.2000007629	27.5	28.2999992371	29.3999996185	31.0	28.5	32.0999984741	27.1000003815	32.9000015259	31.0	29.0	27.7000007629	28.2999992371	34.9000015259	37.7000007629	28.7000007629	32.4000015259	26.5	26.7999992371	30.2000007629	26.8999996185	29.6000003815	28.1000003815	29.7999992371	28.0	33.7000007629	26.8999996185	30.6000003815	22.7000007629	23.7000007629	32.7000007629	32.7999992371		27.0
Link11168Reverse	16.8099994659	17.4740009308	16.8799991608	16.4890003204	15.8990001678	18.7730007172	19.0090007782	18.3589992523	17.6499996185	18.1830005646	18.7590007782	19.9599990845	17.783000946	22.5990009308	21.3770008087	18.1700000763	18.4340000153	14.170999527	19.0359992981	20.7560005188	19.7630004883	20.4309997559	21.0160007477	20.5690002441	19.7240009308	15.9429998398	13.9429998398	20.2059993744	21.7609996796	19.5869998932	19.9710006714	21.1840000153	21.8509998322	20.2089996338	21.0559997559	21.7099990845	22.1599998474	19.8269996643	23.8500003815	22.8129997253	21.2530002594	16.8460006714	19.1399993896	20.2010002136	19.8799991608	23.3619995117	22.6049995422		23.156999588
Link8046Reverse		44.8400001526													36.6399993896	44.0														29.5300006866
Link10509Reverse	24.3349990845	23.6979999542	22.0680007935	23.8530006409	20.9349994659	21.5699996948	21.0680007935	24.2479991913	21.077999115	22.5380001068	25.2749996185	25.142999649	24.0599994659	27.158000946	24.3150005341	24.218000412	25.1049995422	26.1599998474	21.2980003357	28.5580005646	24.1480007172	23.3850002289	23.2880001068	23.5400009155	24.3829994202	24.4200000763	26.5349998474	25.2600002289	25.7199993134	25.5	25.9549999237	27.8479995728	28.908000946	29.218000412	22.5230007172	25.6130008698	18.1550006866	24.6550006866	23.0100002289	26.7579994202	27.0079994202	25.4330005646	21.9249992371	25.218000412	26.5680007935	29.3780002594	21.1949996948		24.4930000305
Link8745	60.0999984741	60.0999984741	53.2999992371	62.2999992371	62.2999992371	50.4000015259	60.2000007629	59.2999992371	59.2999992371	74.0	74.0	64.4000015259	54.4000015259	67.8000030518	67.8000030518	60.2000007629	63.9000015259	76.1999969482	55.7000007629	58.5999984741	77.6999969482	62.9000015259	68.1999969482	60.5	75.9000015259	63.9000015259	69.1999969482	81.0	72.4000015259	72.4000015259	67.7600021362	54.5	75.0999984741	67.3000030518	81.9000015259	81.9000015259	73.9000015259	73.9000015259	75.1999969482	75.1999969482	76.3000030518	61.2000007629	61.2000007629	73.0	64.4599990845	47.5999984741	72.8000030518		70.9000015259
Link10643	26.9850006104	25.3999996185	25.3999996185	26.5	25.4150009155	17.2000007629	17.2000007629	22.1949996948	25.0599994659	24.2049999237	21.8449993134	29.5900001526	21.1350002289	21.8400001526	26.9400005341	24.4400005341	23.4150009155	33.7000007629	33.7000007629	28.1949996948	25.7700004578	24.7150001526	24.2299995422	23.6299991608	25.3899993896	27.125	28.2900009155	28.1949996948	17.0300006866	17.6049995422	33.5999984741	33.5999984741	26.8150005341	30.6800003052	32.2249984741	30.6800003052	24.3500003815	24.3500003815	26.2749996185	30.2549991608	9.80000019073	9.80000019073	29.8150005341	26.6000003815	28.7950000763	26.25	28.2199993134		29.3999996185
Link11209Reverse	28.1599998474	25.8999996185	22.7199993134	22.2199993134	28.0799999237	25.7399997711	31.1599998474	22.3799991608	22.3799991608	25.2800006866	28.2199993134	32.2000007629	24.5799999237	22.5799999237	28.1399993896	26.2999992371	28.7800006866	38.2200012207	31.9200000763	40.6199989319	23.3799991608	19.7199993134	28.7399997711	27.1000003815	23.6000003815	25.7000007629	35.9199981689	32.3400001526	30.6599998474	27.3999996185	26.5799999237	26.5799999237	23.5200004578	36.5999984741	40.0999984741	33.5559997559	26.6599998474	28.2800006866	21.1800003052	33.3800010681	37.7280006409	22.1800003052	27.6200008392	31.5799999237	33.4000015259	22.1599998474	33.9399986267		28.1599998474
Link7508Reverse	34.25	39.1699981689	42.2099990845	35.8800010681	32.1500015259	29.5200004578	25.2999992371	38.9900016785	34.9000015259	34.9000015259	35.4500007629	33.4399986267	35.2400016785	35.6300010681	38.7299995422	32.2200012207	37.5200004578	32.4599990845	34.5299987793	29.6399993896	37.4099998474	41.7099990845	37.9000015259	37.4799995422	24.5	40.7099990845	29.6700000763	44.7000007629	46.8499984741	47.6399993896	48.0	48.0	43.4300003052	50.0900001526	29.1100006104	42.0699996948	38.3699989319	38.1500015259	43.6199989319	33.3199996948	31.8099994659	38.7200012207	38.8100013733	31.8099994659	38.6300010681	33.5600013733	37.8800010681		35.1599998474
Link7749	50.0229988098	50.783000946	51.1069984436	53.6170005798	53.0	52.5499992371	53.1730003357	60.6170005798	52.8429985046	54.3069992065	55.3300018311	55.8300018311	52.6629981995	61.6430015564	65.4000015259	65.4000015259	56.3269996643	52.0629997253	59.8870010376	57.7999992371	57.7999992371	54.6230010986	59.2000007629	59.2000007629	53.5999984741	54.5670013428	55.7369995117	53.9230003357	59.6199989319	67.6999969482	85.5	85.5	49.8030014038	63.2270011902	59.6300010681	66.7929992676	58.5800018311	74.233001709	64.9270019531	59.8429985046	62.0299987793	58.8670005798	63.6069984436	59.6500015259	67.8870010376	57.1100006104	56.0730018616		53.6230010986
Link10198	26.0200004578	26.1200008392	24.8500003815	13.6000003815	22.7999992371	22.7999992371	25.625	32.9000015259	32.9000015259	28.5450000763	23.1000003815	23.1000003815	27.6149997711	28.6849994659	41.3499984741	41.3499984741	29.0049991608	27.0	27.0	29.6949996948	10.3999996185	10.3999996185	29.9099998474	29.9349994659	28.5750007629	27.4249992371	30.5149993896	32.1199989319	26.2999992371	60.25	59.9550018311	28.5799999237	30.7250003815	29.1599998474	27.5300006866	29.7399997711	31.8999996185	31.8999996185	29.1149997711	31.9150009155	30.7150001526	25.8600006104	33.0699996948	28.6000003815	29.8999996185	30.0849990845	32.7400016785		31.6800003052
Link6329	34.5769996643	30.3530006409	32.8400001526	32.9169998169	35.5270004272	32.4269981384	32.1529998779	33.1430015564	35.8400001526	34.6930007935	28.7730007172	34.3069992065	31.5	32.7569999695	35.0400009155	31.1630001068	32.7999992371	33.5029983521	34.5970001221	33.7770004272	37.0800018311	36.266998291	32.7529983521	30.892999649	45.9869995117	44.9329986572	23.5130004883	24.7670001984	32.0800018311	33.5670013428	38.7400016785	39.0999984741	34.4469985962	40.2770004272	40.5499992371	38.7270011902	43.5870018005	36.2400016785	39.5870018005	38.5099983215	35.7799987793	39.9199981689	51.8600006104	39.6529998779	20.6800003052	41.2229995728	39.6899986267		72.6470031738
Link6219Reverse
Link12102	70.6999969482	70.0999984741	75.6999969482	59.0	68.3000030518	65.0999984741	73.0999984741	67.4000015259	73.5999984741	62.2000007629	70.3000030518	73.0	65.8000030518	70.0999984741	74.4000015259	74.8000030518	66.0999984741	79.5999984741	74.0	66.1999969482	70.8000030518	80.9000015259	68.3000030518	65.0999984741	79.5999984741	69.6999969482	77.3000030518	84.5999984741	59.0	59.0	78.9000015259	73.5999984741	73.9000015259	71.0	89.5	89.5	65.4000015259	72.3000030518	59.7000007629	53.5999984741	63.0999984741	70.4000015259	74.4000015259	72.8000030518	79.6999969482	74.5	78.5		77.0
Link7306	20.125	22.1299991608	21.8999996185	21.8999996185	25.8050003052	28.6100006104	33.4650001526	17.7999992371	20.2049999237	23.4950008392	21.5450000763	20.9500007629	24.7999992371	26.4449996948	25.2150001526	23.7199993134	26.9200000763	33.6650009155	24.2299995422	24.6000003815	29.0550003052	22.3950004578	27.6700000763	21.4050006866	24.1299991608	23.8850002289	25.9750003815	21.0400009155	21.2049999237	28.3299999237	26.3299999237	26.6949996948	21.6599998474	18.4400005341	27.2600002289	23.7399997711	27.2350006104	31.3150005341	22.7600002289	21.2900009155	29.7800006866	31.7199993134	31.2900009155	19.9400005341	30.1900005341	28.5200004578	27.1299991608		22.2600002289
Link10812	23.6949996948	23.6930007935	21.5489997864	20.8150005341	24.7579994202	23.7730007172	26.8400001526	27.8190002441	25.0090007782	26.4510002136	22.4379997253	28.9309997559	25.5979995728	24.9510002136	35.8680000305	29.8829994202	22.5540008545	24.7840003967	25.9440002441	26.3229999542	30.827999115	29.8999996185	28.4050006866	27.4109992981	27.8349990845	25.4400005341	30.4850006104	30.9559993744	24.9510002136	26.5149993896	27.4029998779	26.5380001068	26.2450008392	28.642999649	27.1490001678	22.1790008545	24.1359996796	25.4589996338	26.8500003815	27.8530006409	29.4400005341	26.8999996185	27.0049991608	26.8409996033	26.5480003357	28.3400001526	26.5030002594		25.0729999542
Link4762Reverse
Link7078
Link10478Reverse	27.9599990845	23.4699993134	29.5	29.5	24.2399997711	24.8799991608	25.6399993896	20.2999992371	24.0499992371	26.7000007629	30.0	30.0	26.0	24.1499996185	26.7900009155	23.9300003052	26.2399997711	25.7600002289	28.3199996948	27.0	26.9400005341	29.0599994659	25.7700004578	26.8600006104	34.0	34.0	27.3400001526	29.9599990845	23.3999996185	25.1000003815	23.0300006866	27.6000003815	27.8099994659	23.2600002289	26.2199993134	31.3799991608	29.4500007629	28.6399993896	27.3099994659	23.8999996185	25.2199993134	28.3199996948	29.5900001526	29.1000003815	20.1399993896	23.4300003052	30.1599998474		31.4200000763
Link7114
Link10751Reverse	31.8999996185	17.5499992371	30.2999992371	28.25	22.1000003815	24.6000003815	23.9500007629	25.5	28.1499996185	23.7999992371	24.7000007629	33.5499992371	29.4500007629	29.2000007629	18.2000007629	28.75	27.8999996185	26.0	33.0499992371	27.1499996185	30.8500003815	29.6499996185	22.2000007629	27.8999996185	30.25	35.4000015259	36.7999992371	31.1499996185	36.8499984741	30.0499992371	23.75	35.6500015259	31.5	33.75	30.4500007629	30.8500003815	29.0	31.8999996185	29.8999996185	38.75	34.0499992371	29.1000003815	34.5	37.0999984741	39.9000015259	25.5	45.5999984741		31.1000003815
Link3029Reverse	16.1000003815	18.1000003815	19.9330005646	26.5	24.6669998169	19.1329994202	26.7329998016	18.533000946	21.3999996185	26.7000007629	22.8670005798	29.1669998169	23.2000007629	24.5	29.5	29.0669994354	34.4329986572	28.2999992371	28.5669994354	30.4330005646	23.533000946	30.533000946	29.033000946	27.9330005646	29.3330001831	30.9330005646	32.9000015259	29.1000003815	30.1329994202	38.5999984741	28.8670005798	27.0669994354	33.766998291	26.5	29.533000946	26.1329994202	36.733001709	29.3670005798	35.266998291	34.6669998169	33.8330001831	32.9329986572	31.3670005798	37.033000946	38.6329994202	46.766998291	27.5		30.5
Link7508	33.4599990845	35.8400001526	33.5699996948	33.8699989319	37.1800003052	30.7999992371	28.8999996185	28.8999996185	35.3600006104	37.0	36.5400009155	29.2999992371	38.1500015259	42.5200004578	32.7000007629	32.7000007629	39.0099983215	36.4000015259	49.7000007629	49.7000007629	37.0800018311	33.3699989319	35.1500015259	44.7999992371	44.7999992371	41.4199981689	43.8400001526	37.7799987793	37.3800010681	37.8899993896	40.2299995422	38.4500007629	47.2000007629	47.2000007629	40.0600013733	44.4199981689	38.9599990845	42.6699981689	39.2700004578	32.8899993896	42.0299987793	44.5400009155	42.9900016785	41.0099983215	43.1599998474	40.4399986267	40.0400009155		37.9500007629
Link3029	15.5	16.033000946	11.4670000076	17.6000003815	22.7329998016	17.7670001984	17.2999992371	20.6000003815	17.3670005798	23.5669994354	18.8330001831	20.033000946	18.7670001984	20.7329998016	21.2000007629	21.4330005646	20.3999996185	19.2329998016	23.2999992371	26.6329994202	22.0	20.2329998016	27.5669994354	22.1000003815	22.2670001984	24.7670001984	20.6669998169	23.5	22.1669998169	23.8999996185	26.533000946	20.2999992371	23.5	25.6669998169	26.966999054	28.1669998169	30.7000007629	25.8999996185	27.0	29.7999992371	24.5	26.5669994354	31.2000007629	33.4329986572	30.3999996185	37.766998291	27.1000003815		26.7000007629
Link7456	38.0099983215		38.2999992371	25.2900009155	39.5	40.2099990845	29.9099998474	35.2400016785	24.3199996948	52.4700012207	46.3600006104	35.8899993896	31.8500003815	37.2700004578	54.1399993896	69.0999984741	36.0800018311	45.4300003052	47.75	41.75	43.2200012207	35.5099983215	44.9099998474	40.3100013733	13.6499996185	23.0599994659	45.6599998474	47.1199989319	28.1399993896	47.1300010681	26.1599998474		50.2999992371	46.6199989319	46.6800003052	51.4099998474	56.0099983215			5.53000020981	30.3799991608	10.2899999619	43.7200012207						42.3100013733
Link5560
Link8921	26.7450008392	42.0149993896	24.2800006866	33.6949996948	24.5849990845	25.5799999237	31.2199993134	42.1800003052	39.1100006104	25.9050006866	27.9950008392	26.5599994659	23.4950008392	32.8250007629	34.0699996948	25.5	39.4850006104	32.9500007629	31.3999996185	28.9799995422	26.6700000763	41.2000007629	26.8700008392	25.9799995422	35.9049987793	42.3650016785	27.25	34.6549987793	26.8099994659	33.6699981689	36.1850013733	33.0699996948	26.0499992371	31.0249996185	40.3450012207	19.8799991608	22.8899993896	32.9599990845	28.8899993896	38.2799987793	16.2849998474	46.3899993896	33.0800018311	30.6450004578	32.0900001526	35.6300010681	31.7649993896
Link2888	30.3670005798	24.7000007629	26.5	31.3670005798	18.3600006104	27.2329998016	33.033000946	36.3670005798	33.8330001831	25.1669998169	25.2000007629	30.033000946	32.533000946	32.0	26.0669994354	43.9329986572	36.1669998169	28.8330001831	30.3330001831	32.2000007629	28.2000007629	42.7000007629	29.2329998016	30.3330001831	33.5670013428	27.7670001984	36.033000946	36.033000946	38.1329994202	26.9330005646	22.1669998169	37.6669998169	39.0999984741	33.766998291	33.766998291	45.233001709	34.033000946	30.7770004272	32.8769989014	32.7070007324	65.0599975586	41.1570014954	33.4000015259	33.4000015259	34.5200004578	35.5730018616	30.2329998016		32.983001709
Link6999Reverse	15.8999996185	18.6000003815	28.8999996185	43.0999984741	29.0	29.0	34.9000015259	23.2000007629	20.1000003815	21.1000003815	21.2000007629	38.7000007629	45.9000015259	25.2000007629	16.3999996185	24.8999996185	39.0	44.9000015259	44.9000015259	38.4000015259	22.2000007629	17.6000003815	17.6000003815	20.0	38.5999984741	24.7000007629	22.5	22.5	35.4000015259	26.5	38.5	19.8999996185	19.8999996185	30.6000003815	30.1000003815	25.2000007629	44.2000007629	44.2000007629	29.1399993896	34.0999984741	31.7999992371	17.7000007629	6.40000009537	6.40000009537	42.9000015259	42.9000015259	32.9799995422		15.8999996185
Link2888Reverse	25.1000003815	29.4330005646	30.1669998169	31.6000003815	20.7000007629	25.4330005646	25.2000007629	27.2999992371	34.4000015259	29.7000007629	33.8670005798	34.6329994202	31.0669994354	28.6329994202	34.4329986572	29.7999992371	38.6329994202	36.1669998169	35.6669998169	28.7670001984	26.533000946	25.5	26.5669994354	28.9330005646	28.2329998016	30.6669998169	42.7000007629	28.2999992371	27.2329998016	32.7999992371	28.0	28.6329994202	40.7000007629	31.2329998016	33.466999054	29.4729995728	31.1329994202	36.6329994202	17.966999054	33.966999054	41.2999992371	23.6329994202	34.9329986572	31.9330005646	28.0	29.3330001831	29.966999054		33.1170005798
Link4821Reverse	40.9000015259	40.9000015259	43.9599990845	45.7000007629	44.9000015259	15.3999996185	15.3999996185	42.2999992371	25.8999996185	36.0	38.2000007629	45.5	51.5999984741	37.0999984741	50.5999984741	50.5999984741	32.5999984741	39.7000007629	55.2999992371	35.2000007629	35.2000007629	45.5999984741	23.0	58.0	58.0	48.7999992371	48.7999992371	47.3800010681	50.3899993896	40.5999984741	59.7000007629	59.7000007629	32.2000007629	24.5	24.5	57.0	46.5	46.5	47.1599998474	47.4300003052	51.0	59.0	59.0	49.2999992371	55.9000015259	47.7000007629	47.7000007629		31.1000003815
Link8705	69.4000015259	69.0	66.0999984741	60.4000015259	59.0999984741	61.0	60.2999992371	61.0999984741	56.5	70.9000015259	62.4000015259	69.1999969482	58.5	66.0	66.0	55.5	64.4000015259	61.0	65.1999969482	46.7999992371	72.8000030518	57.0999984741	67.6999969482	64.0	76.3000030518	57.4000015259	61.0	77.4000015259	22.6000003815	51.7000007629	61.2999992371	59.0999984741	72.6999969482	64.6999969482	65.3000030518	37.9000015259	62.2000007629	64.8000030518	70.9000015259	56.2000007629	58.5999984741	73.4000015259	67.0	66.1999969482	65.5	67.5	77.3000030518		70.3000030518
Link3318	36.8330001831	34.0	33.966999054	32.7000007629	40.8670005798	34.533000946	32.233001709	33.0999984741	41.5999984741	33.5	44.466999054	33.766998291	32.9329986572	37.766998291	35.6329994202	36.0670013428	37.033000946	37.266998291	35.5	35.5670013428	31.7000007629	35.2999992371	36.533000946	41.533000946	33.3330001831	36.533000946	40.0	34.9329986572	48.7000007629	37.0	41.8330001831	35.466999054	33.6329994202	34.2000007629	36.266998291	42.9000015259	40.9329986572	27.0	35.5670013428	45.966999054	31.3999996185	42.5999984741	52.5670013428	33.2999992371	48.7000007629	36.9329986572	39.6329994202		48.7999992371
Link10420Reverse		13.6000003815	15.7700004578	8.56999969482	10.1000003815	5.80999994278		7.13999986649	15.470000267	13.220000267		15.9600000381			11.0500001907	10.3199996948	6.57999992371			14.6000003815	10.6599998474	15.8999996185	11.7100000381	16.4300003052					3.84999990463		17.8199996948	12.4300003052	9.73999977112			10.8100004196	16.0499992371	18.6000003815			17.2399997711			7.69000005722			8.81999969482		8.22999954224
Link4390Reverse	24.3999996185	37.2000007629	37.2000007629	37.4599990845	40.2000007629	30.3999996185	10.3999996185	10.3999996185	33.7999992371	26.6000003815	37.2999992371	22.7999992371	53.0	38.5999984741	44.0	44.0	28.7000007629	43.7999992371	43.7999992371	39.7700004578	36.9300003052	34.5200004578	38.4199981689	35.4000015259	35.4000015259	46.2000007629	46.2000007629	48.0999984741	27.7999992371	44.9000015259	44.9000015259	40.3899993896	21.0	21.0	37.5999984741	27.0	27.0	37.0699996948	39.5800018311	36.9799995422	35.0999984741	27.2999992371	54.0	54.0	37.7700004578	40.1500015259	39.6100006104		37.8600006104
Link4804	32.8499984741	37.0999984741	54.2000007629	62.9500007629	45.3499984741	35.6500015259	31.6499996185	44.9000015259	31.0	39.0999984741	45.1500015259	43.7000007629	45.9500007629	42.9000015259	43.9000015259	41.5	50.7999992371	35.2000007629	59.4000015259	56.1500015259	43.2999992371	44.5	44.4500007629	48.7000007629	65.0500030518	51.4000015259	59.0	61.5499992371	61.5499992371	38.125	67.5	57.4000015259	41.0699996948	54.2999992371	36.2000007629	25.2000007629	35.0	31.3250007629	24.5	25.0	26.25	41.7000007629	56.5999984741	40.7999992371	63.4500007629	56.2000007629	54.75		20.7000007629
Link10413	22.468000412	26.2430000305	24.593000412	25.9179992676	23.7479991913	23.6749992371	23.8980007172	25.0900001526	24.4899997711	24.75	23.8400001526	25.5349998474	24.202999115	26.2000007629	27.1499996185	23.7380008698	23.5	24.9699993134	28.7849998474	30.125	19.7000007629	19.7000007629	25.3150005341	22.4930000305	23.5230007172	24.1979999542	27.4750003815	27.8029994965	27.1480007172	24.9349994659	30.9479999542	35.7299995422	28.1399993896	27.0849990845	24.892999649	25.6849994659	24.2099990845	15.5	15.5	27.2900009155	26.0750007629	25.4880008698	25.9179992676	23.9179992676	22.5650005341	26.0149993896	25.6749992371		24.0580005646
Link5141	32.7999992371	33.5099983215	32.9799995422	32.8699989319	34.9199981689	35.4099998474	31.8999996185	31.8999996185	37.5	32.4599990845	31.3999996185	28.5	28.5	39.2999992371	40.5400009155	35.2000007629	37.9300003052	37.3499984741	38.7599983215	38.2700004578	37.1300010681	34.3199996948	38.5699996948	43.0999984741	43.0999984741	43.2000007629	43.2000007629	39.0999984741	39.0999984741	39.8699989319	40.5999984741	40.5999984741	38.4099998474	38.9199981689	43.6899986267	40.1899986267	33.2799987793	35.5999984741	37.2799987793	41.2099990845	42.0900001526	43.8699989319	41.4799995422	35.7000007629	32.0900001526	41.0800018311	43.1699981689		39.2099990845
Link3178Reverse	22.4930000305	24.783000946	21.9829998016	24.0170001984	26.8500003815	22.8269996643	19.5499992371	25.4230003357	35.75	34.5999984741	22.0200004578	25.033000946	22.4270000458	24.5370006561	31.3999996185	19.1030006409	28.8630008698	26.5130004883	33.75	34.2999992371	29.4699993134	39.0999984741	24.047000885	25.1369991302	37.0999984741	39.4500007629	24.2929992676	27.0	27.7670001984	21.343000412	23.2770004272	26.3969993591	28.0699996948	41.4500007629	24.1170005798	28.0200004578	28.7070007324	28.8129997253	35.6500015259	28.4029998779	21.8470001221	27.5	30.2229995728	38.4350013733	28.1270008087	41.0999984741	39.2000007629		25.4699993134
Link5141Reverse	34.8300018311	27.1000003815	27.1000003815	35.1699981689	28.6700000763	34.0200004578	34.7999992371	34.5499992371	34.1199989319	23.1000003815	23.1000003815	37.4399986267	43.7000007629	43.7000007629	39.3100013733	37.7700004578	34.4500007629	34.4099998474	37.1800003052	34.9300003052	36.4300003052	40.3800010681	38.9300003052	35.4000015259	36.7799987793	33.8600006104	32.2999992371	37.3400001526	36.9799995422	41.2999992371	41.2999992371	35.6500015259	35.1500015259	37.0299987793	38.5800018311	35.7400016785	34.7000007629	34.7000007629	32.6599998474	32.9900016785	33.5299987793	38.6899986267	36.0800018311	37.9700012207	40.5200004578	40.1300010681	33.9500007629		38.0800018311
Link9201Reverse	36.4070014954	37.1669998169	26.0	26.0	34.3400001526	37.1300010681	30.0669994354	30.0669994354	34.8330001831	38.5730018616	40.6930007935	38.8300018311	37.4099998474	25.783000946	28.4500007629	46.9000015259	46.9000015259	35.6170005798	42.1500015259	35.4370002747	42.9570007324	43.1230010986	41.6570014954	50.6829986572	37.983001709	46.8370018005	47.4029998779	45.0730018616	40.8699989319	39.1030006409	48.1269989014	44.6599998474	39.8800010681	31.8500003815	68.0699996948	66.1070022583	46.9970016479	42.3499984741	40.7229995728	45.4000015259	45.4000015259	44.0270004272	51.8530006409	52.3230018616	53.2000007629	53.2000007629	39.0069999695		43.6599998474
Link10951		6.96000003815					6.69000005722	5.73000001907				8.11999988556	8.31000041962		8.28999996185	6.30000019073	3.96000003815					6.32000017166						6.73000001907		7.69000005722						8.92000007629	6.51000022888				8.44999980927	7.90999984741				6.5
Link7680			31.5300006866		18.6000003815		8.53999996185					10.0900001526	29.9599990845						29.7399997711							47.2599983215			25.3299999237																32.7700004578	21.5100002289			22.2099990845
Link10892Reverse	27.4349994659	26.1000003815	31.4249992371	27.9300003052	26.9829998016	30.0680007935	26.5380001068	29.6229991913	26.158000946	28.2900009155	24.4880008698	26.533000946	31.4500007629	26.8479995728	28.5	28.517999649	26.9300003052	25.4750003815	30.5300006866	27.6550006866	28.8700008392	29.9349994659	29.7999992371	28.4349994659	27.658000946	29.2530002594	28.4479999542	27.0699996948	28.8479995728	26.2950000763	29.4599990845	31.4699993134	31.2800006866	27.1630001068	32.4379997253	28.5279998779	28.7549991608	29.8899993896	28.0499992371	30.5879993439	28.9179992676	28.0750007629	25.3250007629	37.0429992676	30.5100002289	28.408000946	30.3980007172		24.8479995728
Link6362Reverse	44.6500015259	35.25	31.1000003815	39.7999992371	13.8999996185	41.0999984741	37.0	27.2999992371	40.9000015259	26.5	35.4500007629	42.4000015259	46.1500015259	28.25	34.7999992371	41.8499984741	37.4000015259	33.4000015259	33.4000015259	42.0	43.4500007629	31.3500003815	31.3500003815	33.4000015259	33.8499984741	33.8499984741	46.5999984741	30.1000003815	44.8499984741	40.0999984741	46.7999992371	42.4500007629	43.5999984741	40.5999984741	40.5999984741	35.9000015259	35.9000015259	39.2900009155	41.0999984741	41.0999984741	41.9099998474	47.2000007629	47.2000007629	41.0699996948	42.2000007629	43.1049995422	41.2249984741		42.7249984741
Link5692Reverse	32.9799995422	31.6900005341	32.9799995422	32.1300010681	35.0499992371	34.4000015259	30.6200008392	33.1300010681	37.5099983215	38.5900001526	33.75	32.1800003052	32.9300003052	36.8899993896	27.6000003815	27.6000003815	30.3700008392	35.2999992371	35.2999992371	31.9699993134	29.9300003052	31.7000007629	26.5	26.5	30.3899993896	26.6599998474	25.2700004578	22.6000003815	28.8999996185	28.8999996185	41.8199996948	40.6199989319	32.0	31.8799991608	39.4599990845	35.5	38.4000015259	47.4099998474	29.5900001526	29.5900001526	30.7999992371	30.7999992371	12.9399995804	40.4700012207	41.1599998474	32.9900016785	36.5600013733		30.7399997711
Link3063Reverse	25.0499992371	22.7999992371	23.5499992371	26.75	20.8999996185	21.1499996185	31.5	24.3500003815	34.5499992371	33.4000015259	32.2999992371	27.1000003815	32.1500015259	42.0	35.4000015259	28.2000007629	37.0499992371	31.4500007629	27.0	33.6500015259	28.25	41.0	39.0999984741	32.3499984741	33.9500007629	35.9500007629	27.25	38.2000007629	38.4500007629	37.5999984741	37.3499984741	53.2000007629	37.25	35.0499992371	48.9500007629	51.2000007629	34.4000015259	35.4000015259	39.2999992371	42.5999984741	25.3500003815	42.2000007629	33.5	38.7000007629	39.2000007629	46.4000015259	37.1500015259		32.0
Link11558Reverse	39.0	31.0100002289	30.3299999237	31.3299999237	31.2000007629	31.5300006866	32.5299987793	29.7000007629	31.0200004578	32.3100013733	29.9200000763	33.2400016785	32.8899993896	30.6599998474	34.6100006104	34.6899986267	30.7199993134	35.9900016785	33.4500007629	34.0	34.7700004578	32.7799987793	33.6699981689	32.6899986267	33.8100013733	26.6399993896	32.3300018311	36.2999992371	35.25	32.5200004578	31.9400005341	69.8700027466	39.2999992371	20.8999996185	20.8999996185	33.4599990845	29.4799995422	35.0	35.0	28.1499996185	34.5999984741	33.3899993896	37.3800010681	32.2599983215	35.3899993896	23.7600002289	35.4000015259		36.2799987793
Link9352Reverse		30.5650005341												19.5799999237									34.9300003052	5.11000013351		32.0900001526	49.2700004578														11.9250001907
Link3258	34.0499992371	40.25	32.0999984741	35.0499992371	33.6500015259	34.8499984741	54.8499984741	42.25	29.3500003815	39.4500007629	29.5	29.75	19.6499996185	43.7999992371	29.5	31.7000007629	31.4500007629	29.6000003815	29.6000003815	53.7000007629	51.0	30.4500007629	48.0999984741	23.5499992371	41.4500007629	24.0499992371	42.0	25.6000003815	43.7000007629	59.9000015259	33.9000015259	54.2999992371	30.9500007629	27.0499992371	55.2999992371	39.7999992371	31.2999992371	41.75	45.7000007629	57.4500007629	57.4500007629	29.3250007629	27.5750007629	29.8999996185	48.9500007629	40.5499992371	36.3650016785		42.25
Link7363Reverse	39.625	29.2350006104	32.1049995422	38.2799987793	33.8950004578	38.1800003052	34.0950012207	29.7800006866	34.0750007629	33.4799995422	34.8650016785	37.3349990845	30.2999992371	31.75	39.6549987793	40.4749984741	38.1399993896	29.0200004578	36.6800003052	29.2000007629	29.2000007629	37.4150009155	38.3300018311	24.7900009155	34.9249992371	43.8400001526	46.7799987793	40.6500015259	40.6500015259	44.6699981689	36.4399986267	35.3450012207	38.9850006104	32.8950004578	50.6899986267	38.7599983215	38.6949996948	32.6300010681	29.3250007629	33.9199981689	36.8849983215	33.6749992371	37.8950004578	38.1949996948	32.2599983215	47.2299995422	44.7150001526		30.9449996948
Link11853Reverse		42.3699989319		27.7800006866	20.1200008392	68.4899978638	24.9400005341		25.9300003052	34.1300010681	25.1800003052							33.8400001526						33.4850006104	81.3600006104	68.3600006104	30.7600002289	60.1049995422	83.8399963379	34.5999984741	23.7900009155		17.1800003052	79.2699966431				29.4500007629	81.8799972534	40.2200012207									28.2399997711
Link7751Reverse	47.0999984741	52.6730003357	44.3269996643	50.9029998779	42.5	60.8100013733	50.9300003052	46.9199981689	58.5699996948	49.4500007629	48.3829994202	57.8530006409	52.8600006104	60.9000015259	60.9000015259	45.5499992371	67.1129989624	46.5200004578	52.3400001526	56.9169998169	47.0600013733	53.2770004272	51.9199981689	65.233001709	46.4269981384		56.6800003052	60.4269981384	28.8500003815		56.5800018311	42.2229995728	50.0400009155	43.4029998779	55.7700004578	55.7529983521	68.5250015259	53.3069992065	59.6399993896		47.9930000305	59.0	56.1570014954		56.0900001526	64.4400024414	61.1899986267		58.1370010376
Link7982Reverse			20.9899997711	26.4300003052						37.4000015259	37.4000015259	51.0099983215				50.2099990845			52.7299995422		51.9599990845					54.1500015259				41.25		48.2000007629												45.2200012207	42.3499984741				38.6699981689
Link3107Reverse	38.2000007629	36.5999984741	34.0	47.7000007629	45.1500015259	41.25	43.0499992371	39.6500015259	42.4500007629	41.9500007629	46.0	38.1500015259	40.0999984741	38.3499984741	47.5499992371	50.8499984741	45.3499984741	42.9500007629	41.4500007629	47.6500015259	40.9000015259	48.4500007629	49.4000015259	44.5	48.0499992371	47.1500015259	44.9500007629	51.6500015259	46.7000007629	42.7000007629	44.3499984741	44.0999984741	40.5499992371	42.6500015259	44.3499984741	37.2999992371	41.0499992371	42.6500015259	42.6500015259	47.8499984741	52.9000015259	48.1500015259	53.4000015259	41.0999984741	54.3499984741	40.0	50.2000007629		53.9500007629
Link10197Reverse	26.0200004578	26.1200008392	24.8500003815	13.6000003815	22.7999992371	22.7999992371	25.625	32.9000015259	32.9000015259	28.5450000763	23.1000003815	23.1000003815	27.6149997711	28.6849994659	41.3499984741	41.3499984741	29.0049991608	27.0	27.0	29.6949996948	10.3999996185	10.3999996185	29.9099998474	29.9349994659	28.5750007629	27.4249992371	30.5149993896	32.1199989319	26.2999992371	60.25	59.9550018311	28.5799999237	30.7250003815	29.1599998474	27.5300006866	29.7399997711	31.8999996185	31.8999996185	29.1149997711	31.9150009155	30.7150001526	25.8600006104	33.0699996948	28.6000003815	29.8999996185	30.0849990845	32.7400016785		31.6800003052
Link4508	21.5	21.5	26.5	26.5	31.3299999237	24.1000003815	24.1000003815	32.9700012207	31.8299999237	20.0499992371	26.6700000763	31.0300006866	35.75	33.7599983215	28.3600006104	28.9599990845	27.8099994659	48.2299995422	44.0	89.4000015259	89.4000015259	41.7400016785	37.8100013733	32.7299995422	36.1899986267	40.9000015259	33.6100006104	62.8100013733	37.9199981689	25.2800006866	21.5	21.5	29.0100002289	30.7199993134	34.3499984741	38.0900001526	44.7400016785	38.0900001526	29.9400005341	43.0800018311	40.2700004578	42.6199989319	32.7299995422	26.2600002289	26.9200000763	45.6100006104	30.0200004578		29.9599990845
Link10994Reverse	19.8500003815	26.6329994202	15.9499998093	18.9829998016	16.5669994354	19.5499992371	22.1669998169	17.4500007629	12.8170003891	21.5	22.3829994202	21.6170005798	21.4829998016	21.6669998169	26.7369995117	19.2999992371	19.8330001831	23.8869991302	23.5170001984	20.3829994202	22.9169998169	21.0	18.6830005646	23.1830005646	16.3500003815	22.7670001984	22.3500003815	26.4169998169	39.158000946	15.4499998093	19.1170005798	24.5499992371	29.0669994354	15.8669996262	21.533000946	22.9120006561	20.6550006866	33.158000946	22.593000412	32.5900001526	25.1830005646	25.0830001831	20.6499996185	20.9330005646	20.716999054	19.533000946	26.0900001526		21.8080005646
Link7879	38.7999992371	38.7999992371	52.0999984741	52.0999984741	26.1000003815	41.2999992371	41.2999992371	27.3899993896	26.2000007629	26.2000007629	47.5	47.5	27.7800006866	24.3999996185	29.0	18.6000003815	28.3999996185	18.1000003815	18.1000003815	27.4099998474	29.25	22.0	22.0	54.0	44.7000007629	44.7000007629	37.4500007629	28.4899997711	34.4300003052	29.8600006104	55.0999984741	55.0999984741	29.0200004578	64.4000015259	64.4000015259	26.4300003052	40.7999992371	40.7999992371	29.8299999237	66.5999984741	66.5999984741	44.4000015259	44.4000015259	41.8400001526	37.9000015259	37.9000015259	33.0900001526		34.5
Link9516	28.3500003815	26.9500007629	31.4500007629	22.6499996185	54.9000015259	45.1500015259	26.3999996185	32.0499992371	36.25	36.25	29.0	27.6000003815	27.8999996185	28.2000007629	32.9500007629	22.1499996185	32.2999992371	31.2000007629	40.0999984741	32.4500007629	28.0499992371	28.4500007629	28.25	32.5	40.9000015259	31.25	29.8500003815	38.4500007629	27.6499996185	27.0	24.7000007629	31.7999992371	36.7000007629	27.4500007629	24.4599990845	40.5499992371	16.5499992371	40.0	43.25	27.2999992371	29.8500003815	29.8500003815	33.9949989319	39.1500015259	23.6000003815	23.6000003815	30.6000003815		37.5499992371
Link8278Reverse	39.0499992371	18.0100002289	39.5050010681	35.5099983215	16.8099994659	33.1049995422	88.5800018311		55.8450012207	35.9500007629	62.7400016785		48.8499984741	31.6000003815	39.2200012207	32.3100013733	30.0200004578		38.9799995422			33.4599990845	28.3799991608			24.8649997711		40.1599998474		16.1299991608	30.3299999237		35.9799995422	27.2700004578	25.6200008392	29.5				26.9099998474	14.3400001526			38.3950004578	36.2000007629
Link6226Reverse
Link6249Reverse
Link4746	31.7999992371	31.1299991608	33.0519981384	38.4799995422	29.6000003815	37.8499984741	38.5830001831	35.6669998169	35.1049995422	27.9330005646	29.8500003815	35.8499984741	32.8330001831	34.4370002747	39.4000015259	39.6500015259	34.4329986572	28.3530006409	36.7879981995	37.6500015259	35.5830001831	38.5830001831	36.7579994202	34.9550018311	35.3330001831	33.7550010681	33.7750015259	34.9329986572	36.8170013428	33.908000946	35.1899986267	32.391998291	31.017999649	34.6669998169	31.2600002289	31.343000412	35.5349998474	26.3999996185	37.3699989319	32.5970001221	28.1420001984	33.8899993896	33.9000015259	33.2229995728	33.4350013733	32.4129981995	32.1520004272		25.1870002747
Link10449	24.9249992371	32.0499992371	29.1499996185	22.1499996185	28.5499992371	30.8999996185	14.5500001907	21.4500007629	27.0249996185	31.7749996185	26.6499996185	32.4749984741	32.0	35.0	22.875	27.1000003815	25.8500003815	35.9500007629	26.2000007629	24.125	37.5999984741	24.875	33.5499992371	31.375	34.5999984741	25.0249996185	36.4000015259	31.3500003815	28.7999992371	33.9500007629	26.0249996185	27.1499996185	34.625	31.5499992371	35.9749984741	26.0750007629	32.5250015259	21.0750007629	39.0999984741	39.0	28.3500003815	35.2000007629	33.9249992371	33.4000015259	42.5750007629	28.7749996185	23.4500007629		36.4500007629
Link10462Reverse	25.4349994659	24.3549995422	17.8500003815	17.8500003815	25.9599990845	9.0	22.0	22.0	25.8199996948	27.2950000763	25.4899997711	24.9150009155	27.4650001526	28.9150009155	29.0550003052	26.8700008392	15.3999996185	15.3999996185	27.9150009155	28.8700008392	26.1299991608	27.0149993896	26.0499992371	28.4699993134	27.8199996948	25.8549995422	25.2000007629	28.2950000763	28.8050003052	28.5100002289	38.2449989319	37.1699981689	30.0349998474	29.2000007629	32.8149986267	26.5849990845	30.8799991608	29.9200000763	27.8999996185	27.8999996185	31.4099998474	27.2299995422	30.6000003815	30.5900001526	30.7800006866	29.8449993134	22.8899993896		29.3050003052
Link7945Reverse	26.4349994659	31.6000003815	25.2099990845	24.0900001526	26.5300006866	17.1000003815	17.1000003815	29.0799999237	32.6300010681	16.7549991608	22.8299999237	28.9599990845	29.4099998474	21.0200004578	26.3649997711	21.0900001526	24.5100002289	30.8899993896	29.1800003052	18.1900005341	27.3799991608	28.3500003815	29.0799999237	29.6700000763	34.1800003052	55.0800018311	33.6599998474	20.6200008392	26.1800003052	34.8100013733	28.4300003052	31.1200008392	32.9199981689	30.3899993896			34.1399993896		22.7700004578	32.5099983215	38.9300003052	32.3499984741	28.8199996948	32.1300010681		27.5	35.6399993896		25.0799999237
Link7987Reverse	61.3699989319	39.8600006104	37.5900001526	38.6100006104	47.3100013733	52.9000015259	61.3300018311	43.4500007629	30.8999996185	36.8600006104	43.0900001526	58.9300003052	45.4099998474	31.2000007629	54.7799987793	50.1100006104	77.0	77.0	63.3300018311		52.8499984741	42.1100006104	50.7599983215	47.4700012207	70.4100036621	67.3499984741	42.6300010681	41.9099998474	54.0400009155	64.9100036621	49.7099990845	64.5999984741	47.0999984741	42.6800003052	60.0099983215	64.4100036621			52.8100013733		57.0999984741	71.9000015259	41.5999984741	53.0099983215	24.6800003052	43.4099998474	31.7999992371
Link10171Reverse	30.9330005646	28.7999992371	27.2000007629	23.6329994202	25.6000003815	25.6000003815	24.3999996185	28.5669994354	32.0730018616	26.6329994202	26.6329994202	24.7329998016	24.7329998016	28.4330005646	33.266998291	25.3999996185	25.3999996185	27.033000946	27.033000946	30.8899993896	38.766998291	38.766998291	32.4430007935	40.0670013428	34.7000007629	31.2329998016	25.533000946	28.2670001984	29.7999992371	29.7999992371	33.8670005798	33.8670005798	33.2900009155	25.3999996185	28.8330001831	26.5	32.2000007629	37.1469993591	20.6000003815	29.6000003815	27.7670001984	29.2800006866	30.75	36.8300018311	37.1500015259	31.6170005798	32.2229995728		31.6369991302
Link11277Reverse	42.5	31.6000003815		47.3300018311	28.8899993896	29.1200008392		35.1300010681	35.8899993896	46.5499992371				56.4599990845		36.7900009155	43.0800018311		45.1699981689	40.1599998474	51.0600013733	45.3600006104	40.6199989319	45.7400016785	55.5900001526	50.6500015259	21.4599990845	38.9900016785	44.6399993896	50.4399986267	39.5200004578	47.0600013733		62.2000007629		55.25	52.2000007629				49.9399986267	42.7200012207	45.2799987793	48.4799995422	50.9300003052	50.7700004578
Link8389	33.9900016785	31.1000003815	46.2000007629	47.5	47.5	35.8300018311	55.2000007629	55.2000007629	31.4200000763	39.7999992371	46.0999984741	46.0999984741	36.9799995422	35.8800010681	34.2000007629	37.2799987793	40.0600013733	38.3300018311	39.7099990845	36.25	44.7000007629	44.7000007629	34.6899986267	35.6899986267	38.2299995422	48.0	48.0	39.4500007629	36.6199989319	34.6800003052	51.5	38.9000015259	38.9000015259	34.3199996948	40.1500015259	41.1800003052	38.4199981689	34.5099983215	30.6100006104	41.0900001526	43.0999984741	43.0999984741	39.1599998474	40.2599983215	41.4300003052	47.1100006104	40.0999984741		45.7999992371
Link11810	34.7799987793	45.0800018311	38.8300018311	40.5	44.9799995422	38.6500015259	40.2099990845	46.2200012207	39.9599990845	46.0800018311	44.9300003052	35.7099990845	44.0400009155	45.7999992371	44.0099983215	38.3800010681	44.2000007629	40.6100006104	41.9399986267	46.8899993896	47.8600006104	32.2999992371	32.2999992371	30.0300006866	49.2900009155	47.2999992371	47.2999992371	35.4599990845	47.8400001526	41.2299995422	40.9399986267	43.6399993896	42.2299995422	44.7799987793	40.2900009155	49.2799987793	58.2900009155	45.0800018311		38.2200012207	46.5600013733	36.3800010681	39.0099983215	50.3100013733	40.6699981689	31.4599990845	35.6599998474		46.7799987793
Link10374	28.3670005798	42.5999984741	36.983001709	38.1500015259	39.0	38.6329994202	32.5670013428	26.033000946	21.533000946	28.7000007629	28.9829998016	38.8499984741	37.3499984741	35.7999992371	34.783000946	35.8170013428	33.8499984741	33.6329994202	31.1000003815	34.2999992371	35.3829994202	30.6000003815	30.2670001984	29.783000946	32.75	36.966999054	34.733001709	44.4500007629	33.233001709	35.966999054	35.75	41.233001709	30.1830005646	36.4000015259	32.6669998169	33.5830001831	32.8829994202	30.966999054	31.966999054	31.5499992371	33.25	35.6669998169	38.6500015259	41.0999984741	35.983001709	35.716999054	42.6669998169		42.8819999695
Link11810Reverse	41.7099990845	40.0999984741	44.4300003052	41.0499992371	48.5600013733	2.58999991417	43.4500007629	37.4599990845	34.0600013733	46.2599983215	43.4599990845		40.3600006104	49.9000015259	49.9000015259	38.75	47.9900016785		49.0400009155		51.5299987793	48.9700012207		105.720001221	41.5200004578	49.2900009155	43.2599983215	40.6300010681		36.7000007629	43.9000015259	50.7999992371	47.2099990845	36.6300010681	44.5099983215	43.7700004578		45.0800018311		45.5400009155			43.0900001526		50.1399993896	50.9199981689			54.8499984741
Link7457	39.5	41.0600013733	41.6800003052	38.0099983215	34.6199989319	33.3100013733	33.75	45.7900009155	37.2299995422	36.8800010681	39.4399986267	40.8300018311	35.5299987793	41.7099990845	40.2200012207	40.2700004578	42.3699989319	40.5900001526	28.2000007629	41.2999992371	41.2999992371	37.0600013733	43.9700012207	40.2700004578	38.2799987793	37.6100006104	40.0699996948	34.0999984741	34.0999984741	41.6300010681	24.7999992371	24.7999992371	28.1700000763	40.7999992371	40.7999992371	46.0999984741	36.2999992371	44.7000007629	44.7000007629	36.9099998474	45.0600013733	45.0699996948	42.1899986267	36.75	50.5299987793	41.2599983215	43.2299995422		45.0499992371
Link6899	39.1500015259	37.2000007629	36.2000007629	42.6500015259	41.2000007629	39.4000015259	41.7999992371	44.0999984741	42.9000015259	40.1500015259	42.7000007629	44.7000007629	41.9000015259	42.75	38.25	39.0499992371	44.7000007629	57.0	42.0	49.0	43.2000007629	42.0499992371	37.5	37.2000007629	48.4500007629	45.0499992371	47.2999992371	51.7999992371	42.0999984741	40.25	57.0	47.25	42.7999992371	42.5499992371	52.2999992371	49.5999984741	38.5	51.4000015259	60.0	44.75	61.6500015259	52.5499992371	37.75	37.9000015259	57.0	57.0	36.9500007629		46.3499984741
Link8768	29.0799999237	33.0449981689	41.5800018311	41.8349990845	42.5250015259	37.9350013733	39.6300010681	40.0	16.9650001526	40.0349998474	30.4200000763	36.6500015259	31.5400009155	32.875	37.1500015259	38.7999992371	39.2150001526	27.5750007629	30.4899997711	25.2749996185	33.4300003052	36.9249992371	35.5900001526	36.5400009155	29.5	46.3450012207	75.0	44.5400009155	31.7800006866			35.2000007629	40.4900016785	11.3000001907		29.1749992371	30.3899993896		43.6199989319			44.6399993896	51.2200012207	78.3099975586		47.2999992371	47.2999992371
[truncated: 12,621 more rows]
[truncated: 239 more columns]
